# Supplementary material for: Centrosome amplification mediates small extracellular vesicle secretion via lysosome disruption
Source: Curr Biol. 2021 Apr 12;31(7):1403–1416.e7. doi: 10.1016/j.cub.2021.01.028 (PMC8047808; doi:10.1016/j.cub.2021.01.028)
Supplement: Table S2. List of proteins identified in the purified SEV fractions from PaTu-S.PLK4 cells with and without centrosome amplification, related to Figure 2 — A total of 203 proteins were identified that are common to all SEC fractions and that were reproducibly identified in both forward and reverse labeling SILAC experiments. [file mmc3.xls]

## Sheet: Table S3
Majority protein IDs	Protein names	Gene names
P63092;A6NI00;Q5JWF2;P63092-3;P63092-2;Q5JWF2-2	Guanine nucleotide-binding protein G(s) subunit alpha isoforms short;Guanine nucleotide-binding protein G(s) subunit alpha isoforms XLas	GNAS
B4DPP0;A6NNI4;G8JLH6;P21926	Tetraspanin;CD9 antigen	CD9
Q9ULV4;A7MAP0;B4E3S0;H0YHL7	Coronin-1C;Coronin	CORO1C
C9J0K6;B4DKK2;A8MTH6;P30626;B4DHQ6	Sorcin	SRI
A8MXY0;Q12846	Syntaxin-4	STX4
F8VY35;F5H4R6;B3KNT8;P55209;H0YIV4;F8VV59;F8W0J6;F8W543;F8VUX1;B7Z9C2;F8W020;F8W118;F8VRJ2;F5H1X5;H0YH88;B3KV44;F8VVB5;H0YHC3;F8VXI6	Nucleosome assembly protein 1-like 1	NAP1L1
B4DDF7;P30153;F5H3X9;E9PH38	Serine/threonine-protein phosphatase 2A 65 kDa regulatory subunit A alpha isoform	PPP2R1A
B4DQI8;P61224;E7ESV4;F5H7Y6;F5GX62;B4DW94;B4DW74;A6NIZ1;F5H823;B7ZB78;F5GZG1;F5H147;F5H004	Ras-related protein Rap-1b;Ras-related protein Rap-1b-like protein	RAP1B
H3BMH2;H3BSC1;B4DT13;P62491;Q15907	Ras-related protein Rab-11A;Ras-related protein Rab-11B	RAB11A;RAB11B
E9PDK5;B4DVE7;P50995	Annexin A11	ANXA11
B4E0H8;P26006;P26006-1	Integrin alpha-3;Integrin alpha-3 heavy chain;Integrin alpha-3 light chain	ITGA3
B4E2V5;P27105	Erythrocyte band 7 integral membrane protein	STOM
B7Z1R5;P38606;B7Z2V6	V-type proton ATPase catalytic subunit A	ATP6V1A
P62070;B7Z5Z2;E9PK85;B7Z6C4;P62070-2	Ras-related protein R-Ras2	RRAS2
E7EPB3;B7Z6S8;P50914	60S ribosomal protein L14	RPL14
C9J9K3;P08865;A6NE09	40S ribosomal protein SA	RPSA;RPSAP58
C9JK10;P23229-4;P23229-2;P23229-5;P23229-3;G5E9H1;P23229-9;P23229-6;P23229;P23229-7	Integrin alpha-6;Integrin alpha-6 heavy chain;Integrin alpha-6 light chain;Processed integrin alpha-6	ITGA6
E7EMK3;Q14254	Flotillin-2	FLOT2
P29401;E7EPA7;B4E022;B3KSI4;E9PFF2	Transketolase	TKT
H0YD13;H0Y2P0;E7EPC6;P16070-18;P16070-12;P16070-14;P16070-13;P16070-11;P16070-10;P16070-16;P16070-8;P16070-17;P16070-6;P16070-4;P16070-3;P16070-7;P16070-5;P16070;H0YE40	CD44 antigen	CD44
E7ES33;E7EPK1;Q16181-2;Q16181;B4DNE4;G3V1Q4;H0Y3Y4;H0YFF6	Septin-7	Septn7
E7EU23;P50395;P50395-2	Rab GDP dissociation inhibitor beta	GDI2
E7EW52;Q96AT9-2;Q96AT9;C9J6A7;C9J9T0;C9IZU8;C9JPQ7;Q53TV9;B4E016	Ribulose-phosphate 3-epimerase	RPE
E9PK01;P29692;E9PRY8;P29692-2;E9PPR1;E9PL12;E9PQ49;E9PI39;E9PMW7;E9PQZ1;E9PIZ1;H0YCK7	Elongation factor 1-delta	EEF1D
E9PL82;E9PMR4;P48509;E9PRJ3	Tetraspanin;CD151 antigen	CD151
E9PLK3;P55786;B7Z463;F5H0W3	Puromycin-sensitive aminopeptidase	NPEPPS
E9PNW4;E9PR17;P13987;H0YET2	CD59 glycoprotein	CD59
F5GZ16;Q13200;E7EW34;E9PCS3	26S proteasome non-ATPase regulatory subunit 2	PSMD2
P05023;F5H3A1;B7Z3U6;H7BXX5;P05023-2	Sodium/potassium-transporting ATPase subunit alpha-1	ATP1A1
F5H5D3;Q9BQE3;E9PGK3;F8VVB9	Tubulin alpha-1C chain	TUBA1C;TUBA1B
Q5JP53;F8VYX6;F8VW92;P07437;F8VUJ7;Q5ST81;E7EWR1;F5H894	Tubulin beta chain	TUBB
H0YHA7;F8VWC5;Q07020;G3V203;F8VYV2;F8VUA6;E7EW92	60S ribosomal protein L18	RPL18
P51148;F8W1H5	Ras-related protein Rab-5C	RAB5C
P11586;G3V2B8;F5H2F4;G3V3L6	C-1-tetrahydrofolate synthase, cytoplasmic;Methylenetetrahydrofolate dehydrogenase;Methenyltetrahydrofolate cyclohydrolase;Formyltetrahydrofolate synthetase;C-1-tetrahydrofolate synthase, cytoplasmic, N-terminally processed	MTHFD1
G3V5Z7;P60900;G3V295;B4DXJ9;G3V3I1;B4DQR4	Proteasome subunit alpha type;Proteasome subunit alpha type-6	PSMA6
G5E9B2;P50990;B4DEM7;B4DQH4	T-complex protein 1 subunit theta	CCT8
H0Y7A7;P62158;E7ETZ0;E7EMB3;G3V361;Q96HY3;G3V226	Calmodulin	CALM2;CALM1
H0YG33;P08107;F8VZJ4;F5H1D3;F5GZ62;E7EP94;Q5SP16	Heat shock 70 kDa protein 1A	HSPA1A
H3BUI0;P53990-2;P53990-3;P53990;P53990-4;H3BMU1;A8KAH5;H3BQF7;F5H6Z7;H3BVH9	IST1 homolog	IST1
I3L397;I3L504;P63241;P63241-2;Q6IS14;F8WCJ1;C9J7B5;C9J4W5;Q9GZV4	Eukaryotic translation initiation factor 5A;Eukaryotic translation initiation factor 5A-1;Eukaryotic translation initiation factor 5A-1-like;Eukaryotic translation initiation factor 5A-2	EIF5A;EIF5AL1;EIF5A2
O00299	Chloride intracellular channel protein 1	CLIC1
O00560;O00560-3;B4DHN5;E9PBU7	Syntenin-1	SDCBP
O14672;A8MY20;B4DU28	Disintegrin and metalloproteinase domain-containing protein 10	ADAM10
P19105;O14950;P24844	Myosin regulatory light chain 12A;Myosin regulatory light chain 12B;Myosin regulatory light polypeptide 9	MYL12A;MYL12B;MYL9
O43175;Q5SZU1	D-3-phosphoglycerate dehydrogenase	PHGDH
O43633	Charged multivesicular body protein 2a	CHMP2A
O43707;D6PXK4;E7EV83	Alpha-actinin-4	ACTN4
O60488-2;O60488	Long-chain-fatty-acid--CoA ligase 4	ACSL4
O60493;O60493-2;O60493-4;O60493-3	Sorting nexin-3	SNX3
O60884	DnaJ homolog subfamily A member 2	DNAJA2
O75083;O75083-3;B4DY05	WD repeat-containing protein 1	WDR1
O75369-8	Filamin-B	FLNB
O75695	Protein XRP2	RP2
O75874	Isocitrate dehydrogenase [NADP] cytoplasmic	IDH1
O75955;B4DVY7;B0V109;F8VSI6;B0S8A9	Flotillin-1	FLOT1
P00338;P00338-3;E9PH51;F5H308;P00338-4;P00338-5;P00338-2;F5GYU2;F5GXY2	L-lactate dehydrogenase A chain	LDHA
P00558;B7Z7A9;B4E1H9;E7ERH5	Phosphoglycerate kinase 1;Phosphoglycerate kinase	PGK1
P02786;G3V0E5;F5H6B1	Transferrin receptor protein 1;Transferrin receptor protein 1, serum form	TFRC
P02795;P13640-2;P13640	Metallothionein-2;Metallothionein-1G	MT2A;MT1G
P04075;H3BQN4;H3BPS8;H3BUH7	Fructose-bisphosphate aldolase A;Fructose-bisphosphate aldolase	ALDOA
P04083	Annexin A1	ANXA1
P04406;E7EUT4;E7EUT5	Glyceraldehyde-3-phosphate dehydrogenase	GAPDH
P04899;F5H4U5;P04899-4;B4E2X5;P04899-3;P04899-2;B3KTZ0;F5GZL8	Guanine nucleotide-binding protein G(i) subunit alpha-2	GNAI2
P05556;P05556-2;P05556-5;P05556-4;P05556-3	Integrin beta-1	ITGB1
P05783;F8VZY9	Keratin, type I cytoskeletal 18	KRT18
P06576;F8VPV9;H0YH81;F8W079	ATP synthase subunit beta, mitochondrial;ATP synthase subunit beta	ATP5B
P06733;P06733-2	Alpha-enolase	ENO1
P06753-2;Q5VU59;P06753-3;Q5VU58;Q5VU66;Q5VU61;Q5VU72;Q8NAG3;D6R904	Tropomyosin alpha-3 chain	TPM3;DKFZp686J1372
P07355;P07355-2;H0YN42;H0YMD0;H0YMU9;A6NMY6;H0YM50;B3KRQ1;H0YN28;H0YL33;H0YNP5;H0YKS4	Annexin A2;Annexin;Putative annexin A2-like protein	ANXA2;ANXA2P2
P07737	Profilin-1	PFN1
P07900;P07900-2;Q86U12	Heat shock protein HSP 90-alpha	HSP90AA1
P07947	Tyrosine-protein kinase Yes	YES1
P08133;A6NN80;E9PGK1;B7Z582;E5RK69;E7EMC6	Annexin A6;Annexin	ANXA6
P08195-2;F5GZS6;P08195-3;P08195;P08195-4;B4E2Z3	4F2 cell-surface antigen heavy chain	SLC3A2
P08238	Heat shock protein HSP 90-beta	HSP90AB1
P08754	Guanine nucleotide-binding protein G(k) subunit alpha	GNAI3
P08758;D6RBL5;E7ENQ5;D6RBE9;E9PHT9	Annexin A5;Annexin	ANXA5
P09211;A8MX94	Glutathione S-transferase P	GSTP1
P09382	Galectin-1	LGALS1
P09543-2;P09543;F8W7I0	2,3-cyclic-nucleotide 3-phosphodiesterase	CNP
P10412	Histone H1.4	HIST1H1E
P10809	60 kDa heat shock protein, mitochondrial	HSPD1
P11021	78 kDa glucose-regulated protein	HSPA5
P11142;E9PKE3;E9PNE6;P11142-2;A8K7Q2;E9PN89	Heat shock cognate 71 kDa protein	HSPA8
P12268;H0Y4R1;F5H247	Inosine-5-monophosphate dehydrogenase 2	IMPDH2
P13639;F5H370;B4DPU3	Elongation factor 2	EEF2
P14618;P14618-2;P14618-3;E9PF79;H3BTN5;H3BQ34	Pyruvate kinase PKM;Pyruvate kinase	PKM
P14625;E9PEX3	Endoplasmin	HSP90B1
P15311;E7EQR4	Ezrin	EZR
P16189;B0UXQ0;P16190;P30512;B0UXQ1;E9PNV0	HLA class I histocompatibility antigen, A-31 alpha chain;HLA class I histocompatibility antigen, A-33 alpha chain;HLA class I histocompatibility antigen, A-29 alpha chain	HLA-A
P17066;B4DHP5;P48741	Heat shock 70 kDa protein 6;Putative heat shock 70 kDa protein 7	HSPA6;HSPA7
P17301	Integrin alpha-2	ITGA2
P17980;E9PM69;E9PMD8;E9PKD5;E9PN50	26S protease regulatory subunit 6A	PSMC3
P17987;E7EQR6;F5H282;E7ERF2	T-complex protein 1 subunit alpha	TCP1
P18206-2;P18206;F5H7T3;G8JLL3;Q5JQ13	Vinculin	VCL
P18669;E7EMA8	Phosphoglycerate mutase 1	PGAM1
P20020-5;P20020-2;P20020-6;P20020-3;P20020-4;P20020;E7ERY9;Q16720-8;Q16720-7;Q16720-6;Q16720-3;Q16720-5;Q16720-2;Q16720-4;Q16720;H0Y7S3;F5H7F7;E7EME2;Q01814-4;Q01814-7;Q01814-3;Q01814-6;Q01814-2;Q01814-8;Q01814-5;Q01814	Plasma membrane calcium-transporting ATPase 1;Calcium-transporting ATPase;Plasma membrane calcium-transporting ATPase 3;Plasma membrane calcium-transporting ATPase 2	ATP2B1;ATP2B3;ATP2B2
P21333-2;P21333;Q5HY54	Filamin-A	FLNA
P21589;P21589-2	5-nucleotidase	NT5E
P21980;B4DIT7;F5H6P0;P21980-2	Protein-glutamine gamma-glutamyltransferase 2	TGM2
P22234;P22234-2;E9PBS1;D6RF62	Multifunctional protein ADE2;Phosphoribosylaminoimidazole-succinocarboxamide synthase;Phosphoribosylaminoimidazole carboxylase	PAICS
P22314	Ubiquitin-like modifier-activating enzyme 1	UBA1
P23528;E9PP50;G3V1A4;E9PK25;E9PQB7;E9PS23	Cofilin-1	CFL1
P25705;A8K092	ATP synthase subunit alpha, mitochondrial	ATP5A1
P26038	Moesin	MSN
P26373;F5H1S2	60S ribosomal protein L13	RPL13
P26639;B4DEG8;E7ERI3;G3XAN9	Threonine--tRNA ligase, cytoplasmic	TARS
P26641;B4DTG2	Elongation factor 1-gamma	EEF1G
P27348;B4DMT8;E9PG15	14-3-3 protein theta	YWHAQ
P28066	Proteasome subunit alpha type-5	PSMA5
P29317	Ephrin type-A receptor 2	EPHA2
P30041	Peroxiredoxin-6	PRDX6
P30086;B4DRT4	Phosphatidylethanolamine-binding protein 1;Hippocampal cholinergic neurostimulating peptide	PEBP1
P31689;B7Z5C0;F5GZ88	DnaJ homolog subfamily A member 1	DNAJA1
P31946-2	14-3-3 protein beta/alpha;14-3-3 protein beta/alpha, N-terminally processed	YWHAB
P31947-2;P31947	14-3-3 protein sigma	SFN
P31949	Protein S100-A11;Protein S100-A11, N-terminally processed	S100A11
P35579;P35579-2	Myosin-9	MYH9
P35998;B7Z5E2	26S protease regulatory subunit 7	PSMC2
P37802	Transgelin-2	TAGLN2
P40227;B4DPJ8;A6NCD2	T-complex protein 1 subunit zeta	CCT6A
P41250	Glycine--tRNA ligase	GARS
P42677;Q5T4L4	40S ribosomal protein S27	RPS27
P48643;E7EWW2;E7ENZ3;B7ZAR1;E9PCA1;B4DYD8	T-complex protein 1 subunit epsilon	CCT5
P49006	MARCKS-related protein	MARCKSL1
P49327	Fatty acid synthase;[Acyl-carrier-protein] S-acetyltransferase;[Acyl-carrier-protein] S-malonyltransferase;3-oxoacyl-[acyl-carrier-protein] synthase;3-oxoacyl-[acyl-carrier-protein] reductase;3-hydroxyacyl-[acyl-carrier-protein] dehydratase;Enoyl-[acyl-carrier-protein] reductase;Oleoyl-[acyl-carrier-protein] hydrolase	FASN
P49368;B4DUR8;P49368-2	T-complex protein 1 subunit gamma	CCT3
P49588	Alanine--tRNA ligase, cytoplasmic	AARS
P49773;D6REP8;D6RE99;D6RD60	Histidine triad nucleotide-binding protein 1	HINT1
P50502;Q3KNR6;Q8NFI4;H7C3I1;F6VDH7;Q8IZP2	Hsc70-interacting protein;Putative protein FAM10A5;Putative protein FAM10A4	ST13;ST13P5;ST13P4
P50991;B7Z9L0;F5H5W3;B7Z2F4	T-complex protein 1 subunit delta	CCT4
P51149;C9J592;C9J8S3;C9IZZ0;C9J4V0	Ras-related protein Rab-7a	RAB7A
P51153	Ras-related protein Rab-13	RAB13
P55072	Transitional endoplasmic reticulum ATPase	VCP
P60174-1;P60174;B7Z5D8	Triosephosphate isomerase	TPI1
P60660-2;F8W1R7;G8JLA2;G3V1V0;P60660;F8VZV5;B7Z6Z4;F8VPF3;G3V1Y7	Myosin light polypeptide 6	MYL6
P60709;B4E335;P63261;F5H0N0;B4DW52;I3L3I4;F5GYT4;I3L3I0;I3L1U9;Q5T8M7;F5H1C1	Actin, cytoplasmic 1;Actin, cytoplasmic 1, N-terminally processed;Actin, cytoplasmic 2;Actin, cytoplasmic 2, N-terminally processed	ACTB;ACTG1
P60842	Eukaryotic initiation factor 4A-I	EIF4A1
P60953;P60953-1;E7ETU3	Cell division control protein 42 homolog	CDC42
P60981;P60981-2;F6RFD5	Destrin	DSTN
P61026	Ras-related protein Rab-10	RAB10
P61106	Ras-related protein Rab-14	RAB14
P61160;E9PF41;G3V1L8;F5H6T1	Actin-related protein 2	ACTR2
P61225	Ras-related protein Rap-2b	RAP2B
P61586	Transforming protein RhoA	RHOA
P61970;H3BRV9	Nuclear transport factor 2	NUTF2
P61981;B4DE78;B4DHC4	14-3-3 protein gamma;14-3-3 protein gamma, N-terminally processed	YWHAG
P62191;B4DR63	26S protease regulatory subunit 4	PSMC1
P62241;Q5JR95	40S ribosomal protein S8	RPS8
P62258;P62258-2;B4DJF2;I3L3T1	14-3-3 protein epsilon	YWHAE
P62333;H0YJC0	26S protease regulatory subunit 10B	PSMC6
P62701	40S ribosomal protein S4, X isoform	RPS4X
P62805	Histone H4	HIST1H4A
P62829;C9JD32;B9ZVP7	60S ribosomal protein L23	RPL23
P62873;B1AKQ8;B1AKQ9	Guanine nucleotide-binding protein G(I)/G(S)/G(T) subunit beta-1	GNB1
P62879;C9JXA5;C9JIS1;E7EP32;C9JZN1	Guanine nucleotide-binding protein G(I)/G(S)/G(T) subunit beta-2	GNB2
P62906	60S ribosomal protein L10a	RPL10A
P62917;E9PKZ0;E9PKU4;G3V1A1;E9PIZ3	60S ribosomal protein L8	RPL8
P62937;B4DM82;Q567Q0;F8WE65;C9J5S7	Peptidyl-prolyl cis-trans isomerase A;Peptidyl-prolyl cis-trans isomerase A, N-terminally processed;Peptidyl-prolyl cis-trans isomerase	PPIA
P62979;F5H6Q2;F5GYU3;F5H2Z3;F5H265;F5H7Y5;B4DV12;F5H388;F5H747;F5GXK7;Q96C32;F5H7K6;F5H041;P62987;P0CG47;P0CG48;F5H4D8	Ubiquitin-40S ribosomal protein S27a;Ubiquitin;40S ribosomal protein S27a;Ubiquitin-60S ribosomal protein L40;Ubiquitin;60S ribosomal protein L40;Polyubiquitin-B;Ubiquitin;Polyubiquitin-C;Ubiquitin	RPS27A;UBC;UBB;UBA52
P63000;P63000-2;P60763	Ras-related C3 botulinum toxin substrate 1;Ras-related C3 botulinum toxin substrate 3	RAC1;RAC3
P63104;E7EX29;E7ESK7;E5RIR4;E9PD24;E7EVZ2	14-3-3 protein zeta/delta	YWHAZ
P63218	Guanine nucleotide-binding protein G(I)/G(S)/G(O) subunit gamma-5	GNG5
P68104;Q5VTE0;F8W6I0;Q6IQ15	Elongation factor 1-alpha 1;Putative elongation factor 1-alpha-like 3	EEF1A1;EEF1A1P5
P68363	Tubulin alpha-1B chain	TUBA1B
P68371	Tubulin beta-4B chain	TUBB4B
P78371;F5GWF6;P78371-2;F8VQ14	T-complex protein 1 subunit beta	CCT2
P98160	Basement membrane-specific heparan sulfate proteoglycan core protein;Endorepellin;LG3 peptide	HSPG2
Q00610-2;Q00610	Clathrin heavy chain 1	CLTC
Q01518-2;Q01518;F5H6Z3	Adenylyl cyclase-associated protein 1	CAP1
Q01650	Large neutral amino acids transporter small subunit 1	SLC7A5
Q01813;H0Y3P8;Q5VSR7	ATP-dependent 6-phosphofructokinase, platelet type	PFKP
Q02241;H7BYN4	Kinesin-like protein KIF23;Kinesin-like protein	KIF23
Q06830	Peroxiredoxin-1	PRDX1
Q13404;G3V2F7;Q13404-7;Q13404-2;Q13404-1;H7BXZ8;Q13404-6;Q5TGE0	Ubiquitin-conjugating enzyme E2 variant 1	UBE2V1
Q13418;B7Z418;B7Z1I0	Integrin-linked protein kinase	ILK
Q13501;E7EMC7;Q13501-2;E3W990	Sequestosome-1	SQSTM1
Q14019;H3BT58	Coactosin-like protein	COTL1
Q14847;Q14847-2;B4DIC4;C9J9W2	LIM and SH3 domain protein 1	LASP1
Q14974;B7ZAV6;F5H4R7	Importin subunit beta-1	KPNB1
Q15019;Q15019-2;B5MCX3;C9J2Q4;C9J938;C9JB25	Septin-2	Septn2
Q15365	Poly(rC)-binding protein 1	PCBP1
Q15366;Q15366-2;F8VWQ4	Poly(rC)-binding protein 2	PCBP2
Q15758	Neutral amino acid transporter B(0)	SLC1A5
Q5T123;Q9H299	SH3 domain-binding glutamic acid-rich-like protein 3	SH3BGRL3
Q71DI3	Histone H3.2	HIST2H3A
Q7LBR1	Charged multivesicular body protein 1b	CHMP1B
Q8WUM4;E9PFU1	Programmed cell death 6-interacting protein	PDCD6IP
Q99536;B3KUF8;B0AZP7	Synaptic vesicle membrane protein VAT-1 homolog	VAT1
Q99816;F5H442;Q99816-2	Tumor susceptibility gene 101 protein	TSG101
Q99832-3;Q99832;B8ZZC9;F5GZK5;Q99832-4;B7Z1C9;Q99832-2	T-complex protein 1 subunit eta	CCT7
Q99879;B4DR52;Q99880;Q99877;Q93079;Q5QNW6;P62807;P58876;P57053;O60814;Q5QNW6-2	Histone H2B type 1-M;Histone H2B;Histone H2B type 1-L;Histone H2B type 1-N;Histone H2B type 1-H;Histone H2B type 2-F;Histone H2B type 1-C/E/F/G/I;Histone H2B type 1-D;Histone H2B type F-S;Histone H2B type 1-K	HIST1H2BM;HIST1H2BL;HIST1H2BN;HIST1H2BH;HIST2H2BF;HIST1H2BC;HIST1H2BD;H2BFS;HIST1H2BK
Q9BW19	Kinesin-like protein KIFC1	KIFC1
Q9H0H5;F8VRD2	Rac GTPase-activating protein 1	RACGAP1
Q9H0U4;E9PLD0;E7EWA5;Q92928	Ras-related protein Rab-1B;Putative Ras-related protein Rab-1C	RAB1B;RAB1C
Q9H444	Charged multivesicular body protein 4b	CHMP4B
Q9H4M9;F5H5B6;B4DZH9;C9JC03;C9J2Z4	EH domain-containing protein 1	EHD1
Q9HD42;F8VUA2;F8VVT7;F5H875	Charged multivesicular body protein 1a	CHMP1A
Q9NRR8	CDC42 small effector protein 1	CDC42SE1
Q9UN37;I3L4J1	Vacuolar protein sorting-associated protein 4A	VPS4A
Q9UQ80;F8VTY8;H0Y3X3;F8VR77;F8VRZ3	Proliferation-associated protein 2G4	PA2G4
Q9Y490;Q5TCU6	Talin-1	TLN1
Q9Y696;F5H1F8	Chloride intracellular channel protein 4	CLIC4
