# Supplementary material for: Centrosome amplification mediates small extracellular vesicle secretion via lysosome disruption
Source: Curr Biol. 2021 Apr 12;31(7):1403–1416.e7. doi: 10.1016/j.cub.2021.01.028 (PMC8047808; doi:10.1016/j.cub.2021.01.028)
Supplement: Table S4. Normalized SILAC ratio values for heavy and medium SILAC labeling conditions (forward and reverse) for the identified proteins in the different SEC fractions, related to Figure 2 — minus = no DOX, PaTu-S.PLK4 with normal centrosome number. plus = DOX treated, PaTu-S.PLK4 cells with amplified centrosomes. NaN = no ratio was calculated for the identified protein most likely because it was only present in one labeling condition. Data were used to generate the graphs in Figure S2C and tables in Figures S2D and S2E. [file mmc5.xls]

## Sheet: SILAC_ratio_file
Majority protein IDs			Protein names	Gene names	Ratio H/M normalized SEC7 Hminus/Mplus	Ratio H/M normalized SEC7 Hplus/Minus	Ratio H/M normalized SEC8 Hminus/Mplus log 2	Ratio H/M normalized SEC8 Hplus/Minus	Ratio H/M normalized SEC9 Hminus/Mplus	Ratio H/M normalized SEC9 Hplus/Minus	Peptide number	Razor + unique peptides	Unique peptides	Sequence coverage [%]	Unique + razor sequence coverage [%]	Unique sequence coverage [%]	Mol. weight [kDa]	Q-value	Score	Intensity	Intensity L	Intensity M	Intensity H
A2A2D0;P16949;P16949-2			Stathmin	STMN1	0.241596	NaN	0.0882773	0.336169	0.142217	NaN	11	11	8	86	86	66.3	9.8642	0	23.556	755780000	1390200	322860000	431520000
F5H3K0;A5D8V6;F5H4Q5			Vacuolar protein sorting-associated protein 37C	VPS37C	NaN	NaN	0.731096	0.191436	0.800165	0.139601	5	5	5	14.6	14.6	14.6	35.29	0	29.403	79203000	3459600	23034000	52709000
Q7LDG7;A6NDC7;E7EMB4;E7EWQ7;E7EU75;A6NJ28;E7EM78;Q7LDG7-3;Q7LDG7-2			RAS guanyl-releasing protein 2	RASGRP2	NaN	NaN	0.0705267	0.148999	NaN	0.343351	3	3	3	7.6	7.6	7.6	69.248	0	8.8029	13198000	11739000	649860	808600
A6NDY9				FLNA	NaN	NaN	-0.0721491	NaN	-0.195963	-0.622599	91	2	2	50.5	0.6	0.6	245.86	0	3.7918	33598000	12564000	1438300	19595000
H7BXY6;A6NEP9;Q8NG11-3;Q8NG11-2;Q8NG11			Tetraspanin;Tetraspanin-14	TSPAN14	NaN	NaN	-0.00575336	NaN	0.0980152	NaN	2	2	2	13.1	13.1	13.1	23.918	0	14.637	38361000	13938000	9296000	15127000
F5H1G9;F8WA55;F8WA56;A6NFN2;Q8IZP0-10;Q8IZP0-8;Q8IZP0-7;Q8IZP0-2;Q8IZP0-4;Q8IZP0-3;Q8IZP0-5;Q8IZP0-6;Q8IZP0-9;Q8IZP0;Q8IZP0-11;H7BXI6			Abl interactor 1	ABI1	0.638862	NaN	0.00963388	0.0970713	0.166715	NaN	5	5	4	18.3	18.3	15	43.473	0	13.696	31354000	1603700	8933600	20816000
A6NMH6;A6NFQ9;F8W8I8;Q92599-2;F6W7K9;Q92599			Septin-8	SEPTN8	NaN	NaN	0.341986	NaN	0.397036	NaN	4	2	2	13	6.7	6.7	49.915	0	3.6551	4181900	329600	3148600	703680
P63092;A6NI00;Q5JWF2;P63092-3;P63092-2;Q5JWF2-2			Guanine nucleotide-binding protein G(s) subunit alpha isoforms short;Guanine nucleotide-binding protein G(s) subunit alpha isoforms XLas	GNAS	0.19711	-0.23011	0.209017	-0.0106139	0.280838	-0.29846	13	11	10	32.5	28.4	25.6	45.664	0	42.119	242620000	18405000	94264000	129950000
A6NIW2;Q5JSL3			Dedicator of cytokinesis protein 11	DOCK11	NaN	NaN	-0.0236657	NaN	0.0557509	NaN	2	2	2	1.2	1.2	1.2	238.1	0.0029658	2.3501	32192000	13898000	8650300	9643500
Q9ULV4;A7MAP0;B4E3S0;H0YHL7			Coronin-1C;Coronin	CORO1C	0.116631	0.433066	0.146003	0.447632	0.0716254	0.420617	21	21	21	40.9	40.9	40.9	53.248	0	123.42	818420000	26463000	281930000	510030000
A8MQ02;P55196;P55196-5;P55196-1;C9JX92;P55196-3;C9IYT9;Q5TIG5;P55196-2;P55196-6			Afadin	MLLT4	NaN	NaN	NaN	NaN	0.146786	NaN	13	13	13	9.8	9.8	9.8	206.79	0	38.668	41608000	43274	4328700	37236000
C9J0K6;B4DKK2;A8MTH6;P30626;B4DHQ6			Sorcin	SRI	0.0652966	-0.138489	-0.0422488	-0.219992	-0.141701	-0.406675	10	10	10	64.5	64.5	64.5	17.605	0	50.85	358480000	114910000	132830000	110740000
A8MXY0;Q12846			Syntaxin-4	STX4	0.390448	0.0772429	0.679514	0.301939	-0.025133	-0.215865	3	3	3	14.9	14.9	14.9	33.84	0	6.8133	24795000	5257400	6785500	12752000
B0V043;P26640;H0Y4A6			Valine--tRNA ligase	VARS	NaN	-0.0656571	-0.120984	-0.0774367	NaN	NaN	32	32	32	34.6	34.6	34.6	140.46	0	131.29	680580000	1671400	161830000	517080000
B1AJQ6;Q86Y82			Syntaxin-12	STX12	NaN	NaN	NaN	0.279412	-0.0186734	NaN	1	1	1	3.8	3.8	3.8	26.761	0	4.1154	6863700	6421100	235030	207540
B1AK87;B1AK88;E7EQ40;P47756-2;P47756;F6USW4;B1AK85			F-actin-capping protein subunit beta	CAPZB	0.244644	NaN	0.23131	0.499272	0.138421	0.148348	15	15	15	65	65	65	29.295	0	45.851	304460000	14060000	114570000	175830000
B1AKD8;Q5TZA2-2;Q5TZA2			Rootletin	CROCC	0.357045	-0.0752464	-0.0866146	NaN	-0.0997263	0.0522768	1	1	1	0.4	0.4	0.4	214.56	0	9.8922	208350000	6707500	89807000	111840000
F8W8Q8;B1AMS2;F5H1J5;Q14141-3;Q14141-2;Q14141-4;Q14141			Septin-6	SEPTN6	NaN	NaN	NaN	NaN	-0.000779292	NaN	2	1	1	10.5	7.5	7.5	29.515	0.0073961	1.8577	9560800	825800	3916100	4818900
B2R5P6;E2QRB9;B7Z2S5;E9PNQ6;E7EW10;Q16881-5;Q16881-2;Q16881-4;Q16881-3;Q16881-6;Q16881;E9PIR7;E7ESI6;F5H780;E9PMY9;E9PKD3			Thioredoxin reductase 1, cytoplasmic	TXNRD1	NaN	NaN	-0.125652	NaN	-0.373477	NaN	20	20	20	51.3	51.3	51.3	54.546	0	80.792	623190000	2243600	310400000	310540000
F8VY35;F5H4R6;B3KNT8;P55209;H0YIV4;F8VV59;F8W0J6;F8W543;F8VUX1;B7Z9C2;F8W020;F8W118;F8VRJ2;F5H1X5;H0YH88;B3KV44;F8VVB5;H0YHC3;F8VXI6			Nucleosome assembly protein 1-like 1	NAP1L1	-0.027822	-0.246173	-0.134097	-0.0893901	-0.139919	0.065848	14	14	12	65.2	65.2	61.4	31.02	0	148.2	1177000000	8367000	513270000	655340000
B3KQT9;G5EA52;P30101;F5H119			Protein disulfide-isomerase;Protein disulfide-isomerase A3	PDIA3	-0.284774	NaN	-0.283176	0.226262	-0.260982	-0.184293	27	27	21	55.6	55.6	45.4	54.102	0	122.66	1613800000	1086200	642230000	970500000
B4DDF4;B4DUT8;Q99439;E7ENR3;Q99439-2;H3BTZ5;H3BVI6			Calponin;Calponin-2	CNN2	NaN	NaN	0.437867	NaN	0.198368	0.629566	12	12	11	50.3	50.3	50.3	32.616	0	68.56	136400000	3176100	53342000	79880000
B4DDF7;P30153;F5H3X9;E9PH38			Serine/threonine-protein phosphatase 2A 65 kDa regulatory subunit A alpha isoform	PPP2R1A	-0.124566	-1.09013	-0.137283	0.233888	-0.0395476	-0.0407937	19	19	16	37.1	37.1	32.6	64.181	0	61.073	534240000	26762000	183680000	323790000
B4DJB7;B7WPA5;B4DF08;Q96CS7-3;Q96CS7;B8ZZN1;Q96CS7-2			Pleckstrin homology domain-containing family B member 2	PLEKHB2	NaN	NaN	0.515006	NaN	NaN	NaN	3	3	3	21.3	21.3	21.3	18.786	0	5.616	13775000	236610	2208000	11331000
B4DGU4;P35222			Catenin beta-1	CTNNB1	NaN	NaN	-0.0775585	-0.261794	-0.0285576	-0.102496	7	7	6	10.2	10.2	8.9	84.765	0	18.807	40337000	5227300	17212000	17898000
B4DGX2;P48426;Q5JUT3;E9PCB2			Phosphatidylinositol 5-phosphate 4-kinase type-2 alpha	PIP4K2A	NaN	NaN	-0.182459	NaN	-0.533618	-2.33854	3	3	3	9.8	9.8	9.8	39.802	0	11.01	16548000	14481000	951300	1116400
B4DGY1;H0Y8E4;E9PH70;Q9ULH0-2;Q9ULH0-4;Q9ULH0;Q9ULH0-3			Kinase D-interacting substrate of 220 kDa	KIDINS220	NaN	NaN	0.380286	NaN	NaN	NaN	4	4	4	4.5	4.5	4.5	111.57	0	4.1462	4583600	3475900	98151	1009500
B4DT77;B4DHY4;P20073-2;P20073			Annexin;Annexin A7	ANXA7	0.294665	NaN	0.312433	-0.0507714	0.361656	-0.0221852	17	17	17	53	53	53	37.805	0	56.517	299170000	16346000	122270000	160550000
B4DKB2;P42892-3;P42892-4;P42892;P42892-2			Endothelin-converting enzyme 1	ECE1	NaN	NaN	NaN	NaN	0.52707	NaN	5	5	5	11.8	11.8	11.8	83.573	0	21.604	18550000	156060	1591900	16802000
B4DP21;B4DP11;Q15185			Prostaglandin E synthase 3	PTGES3	0.00158601	-0.091556	-0.0882547	NaN	-0.0576319	NaN	5	5	5	37.7	37.7	37.7	14.958	0	15.993	737360000	13968000	432230000	291170000
B4DQI8;P61224;E7ESV4;F5H7Y6;F5GX62;B4DW94;B4DW74;A6NIZ1;F5H823;B7ZB78;F5GZG1;F5H147;F5H004			Ras-related protein Rap-1b;Ras-related protein Rap-1b-like protein	RAP1B	0.0969364	-0.151554	0.54893	-0.0813237	-0.0582777	0.00877379	10	10	3	50.3	50.3	21.2	18.778	0	45.993	611420000	470170000	65094000	76157000
B4DQJ8;P52209;F5H7U0;F5H0L3			6-phosphogluconate dehydrogenase, decarboxylating	PGD	NaN	NaN	-0.182426	NaN	-0.0181473	0.130667	16	16	16	43.4	43.4	43.4	51.872	0	76.505	456160000	60595000	137130000	258440000
B4DR31;Q16555			Dihydropyrimidinase-related protein 2	DPYSL2	NaN	NaN	NaN	NaN	-0.9566	NaN	11	11	9	31.5	31.5	27.6	58.162	0	31.484	37836000	12420000	15009000	10407000
B4DR80;Q9Y6E0-2;Q9Y6E0;H0Y630;E9PCB9;F5H2G3;Q5JV98;E9PCB4			Serine/threonine-protein kinase 24;Serine/threonine-protein kinase 24 36 kDa subunit;Serine/threonine-protein kinase 24 12 kDa subunit	STK24	0.289126	NaN	0.18574	NaN	0.208268	NaN	9	9	4	27.2	27.2	16.5	45.835	0	44.857	98525000	3059200	16586000	78881000
H3BMH2;H3BSC1;B4DT13;P62491;Q15907			Ras-related protein Rab-11A;Ras-related protein Rab-11B	RAB11A;RAB11B	0.0899048	0.101516	0.265677	-0.118461	0.304628	0.0773797	12	12	12	73.5	73.5	73.5	17.668	0	59.882	504800000	159100000	92360000	253330000
E9PDK5;B4DVE7;P50995			Annexin A11	ANXA11	0.720279	-0.0355052	0.523562	0.134089	0.62966	0.210638	24	24	24	47.6	47.6	47.6	45.728	0	79.25	616630000	67961000	168120000	380540000
B4DY08;G3V4W0;P07910-2;G3V4C1;P07910-4;G8JL89;G3V2D6;G3V251			Heterogeneous nuclear ribonucleoproteins C1/C2	HNRNPC	NaN	NaN	-0.361991	NaN	-0.400987	NaN	20	20	3	57.3	57.3	11.1	31.971	0	122.93	2113000000	4491600	825200000	1283300000
P11234;Q6ZS74;B4E040;C9J6B1;C9JQB3			Ras-related protein Ral-B	RALB	NaN	NaN	-0.0206039	-0.0499049	-0.0203258	-0.189302	4	4	2	23.3	23.3	12.1	23.408	0	13.122	39397000	12309000	11172000	15916000
B4E0H8;P26006;P26006-1			Integrin alpha-3;Integrin alpha-3 heavy chain;Integrin alpha-3 light chain	ITGA3	0.283566	0.145351	0.231432	0.100709	0.292546	0.148739	29	29	29	27.8	27.8	27.8	115.17	0	103.91	1775800000	6021800	588290000	1181500000
B4E0X8;F8W7W2;Q96AE4;Q96AE4-2;E9PEB5;B4DT31			Far upstream element-binding protein 1	FUBP1	NaN	NaN	-0.304095	NaN	NaN	NaN	29	29	25	53.1	53.1	48.6	66.231	0	106.89	849420000	164900	347190000	502060000
Q8NBY1;B4E0Y9;Q9P289-2;Q9P289;Q9P289-3;C9JDH9;C9J6L2;C9JCC0;C9J232;H7C279;F5H0B2			Serine/threonine-protein kinase 26	STK26;STK25	NaN	NaN	0.136585	NaN	NaN	NaN	7	2	1	18.4	7.1	3.8	43.867	0	6.6345	21828000	191040	9793800	11843000
B4E2G8;F6XBD8;P35221;P35221-2;F8W845;G3XAM7;Q8N1C0			Catenin alpha-1	CTNNA1	NaN	NaN	NaN	-0.159525	-0.142194	NaN	13	13	13	21.1	21.1	21.1	98.383	0	55.736	101930000	1683300	32966000	67281000
B4E2V5;P27105			Erythrocyte band 7 integral membrane protein	STOM	0.427392	-0.42585	0.289126	-0.0156075	0.323658	0.0504668	11	11	11	41.8	41.8	41.8	25.964	0	84.756	705930000	641850000	27296000	36776000
B5MDF5;P62826;F5H018;B4DV51			GTP-binding nuclear protein Ran	RAN	NaN	NaN	-0.119479	-0.173189	-0.0852365	-0.0465187	13	13	13	46.4	46.4	46.4	26.224	0	148.29	4372400000	163420000	1596500000	2612600000
B8ZZU8;I3L0M9;Q15370;B7WPD3			Transcription elongation factor B polypeptide 2	TCEB2	NaN	NaN	NaN	0.040121	-0.153254	-0.0279102	4	4	4	43.4	43.4	43.4	12.527	0	16.426	70666000	2763300	36592000	31310000
B7Z1R5;P38606;B7Z2V6			V-type proton ATPase catalytic subunit A	ATP6V1A	0.314174	-0.0481586	0.0694271	-0.0578571	-0.0562962	-0.00403071	13	13	13	26.5	26.5	26.5	64.735	0	67.864	202670000	12326000	58827000	131520000
E5RGX5;B7Z4N6;Q93045;G3V110			Stathmin;Stathmin-2	STMN2	-0.0982739	-0.0973475	-0.0948339	0.0156403	NaN	NaN	4	1	1	16.1	6	6	19.574	0	8.4167	228120000	1938300	106710000	119470000
B7Z4V2;P38646;F5H3L8			Stress-70 protein, mitochondrial	HSPA9	NaN	NaN	NaN	NaN	-0.337339	NaN	37	37	37	60.3	60.3	60.3	72.4	0	242.52	2468600000	136440	1083400000	1385100000
P62070;B7Z5Z2;E9PK85;B7Z6C4;P62070-2			Ras-related protein R-Ras2	RRAS2	NaN	-0.42711	0.0813396	-0.0384508	0.15056	-0.0144122	4	4	2	25	25	11.8	23.399	0	35.012	48568000	3637700	16121000	28810000
E7EPB3;B7Z6S8;P50914			60S ribosomal protein L14	RPL14	-0.681492	0.145221	-0.0556363	-0.00653576	-0.195269	0.180403	6	6	6	43.5	43.5	43.5	14.558	0	27.548	1187200000	10444000	367810000	808980000
B8ZZQ6;P06454-2;P06454;B8ZZA1;B8ZZW7;H7C2N1;E7EVV7			Prothymosin alpha;Prothymosin alpha, N-terminally processed;Thymosin alpha-1	PTMA	NaN	NaN	0.0395595	-0.0858029	-0.0884541	0.0223323	8	8	8	41.1	41.1	41.1	11.758	0	53.614	445530000	3713000	206530000	235290000
C9J0J7;G5E9Q6;P35080-2;C9JQ45			Profilin;Profilin-2	PFN2	NaN	NaN	-0.00930644	-0.143054	0.0261627	NaN	7	7	2	68.1	68.1	18.7	9.8402	0	26.804	242140000	1004700	86799000	154340000
C9J1Z8;P84085			ADP-ribosylation factor 5	ARF5	NaN	0.324004	0.31371	0.283329	NaN	NaN	5	2	2	44	16.7	16.7	17.107	0	6.7367	18860000	217780	5636300	13006000
C9J338;I3L2I2;E7ENQ1;G3XAA2;H7C360;E7EN19;E7ESS2;F5H5M9;G5E948;F5H865;O95819-4;O95819-2;O95819;O95819-5;Q9UKE5-8;Q8N4C8-5;Q9UKE5-5;Q8N4C8-2;Q9UKE5-7;Q8N4C8-3;Q9UKE5-3;Q8N4C8-4;O95819-3;Q9UKE5-6;Q9UKE5-2;Q8N4C8;Q9UKE5-4;Q9UKE5;H7C0P6			Mitogen-activated protein kinase kinase kinase kinase 4;TRAF2 and NCK-interacting protein kinase;Misshapen-like kinase 1	TNIK;MINK1;MAP4K4	0.205267	NaN	0.509544	-0.069573	0.621243	NaN	2	2	2	4.6	4.6	4.6	40.386	0.0069516	1.9186	12661000	2970900	3507900	6182600
C9J9K3;P08865;A6NE09			40S ribosomal protein SA	RPSA;RPSAP58	0.0319598	0.33182	-0.0343672	0.037312	-0.0928478	-0.139792	15	15	15	66.3	66.3	66.3	29.505	0	253.5	2724300000	49033000	1245900000	1429400000
C9JE22;Q99878;Q96KK5;Q9BTM1;Q16777;Q6FI13;P20671;P0C0S8;Q9BTM1-2;H0YFX9;Q96QV6;P16104			Histone H2A type 1-J;Histone H2A type 1-H;Histone H2A.J;Histone H2A type 2-C;Histone H2A type 2-A;Histone H2A type 1-D;Histone H2A type 1;Histone H2A;Histone H2A type 1-A;Histone H2AX	HIST1H2AJ;HIST1H2AH;H2AFJ;HIST2H2AC;HIST2H2AA3;HIST1H2AD;HIST1H2AG;HIST1H2AA;H2AFX	-0.256942	-0.757062	-0.207628	-0.746083	-0.401044	NaN	5	5	2	17.9	17.9	11.9	16.124	0	27.46	10579000000	23947000	3809600000	6745300000
C9JIF9;P13798;H7C393;H7C1U0			Acylamino-acid-releasing enzyme	APEH	NaN	NaN	-0.00313409	NaN	-0.101846	0.37128	14	14	14	24	24	24	81.673	0	42.577	181860000	2266800	72316000	107280000
C9JK10;P23229-4;P23229-2;P23229-5;P23229-3;G5E9H1;P23229-9;P23229-6;P23229;P23229-7			Integrin alpha-6;Integrin alpha-6 heavy chain;Integrin alpha-6 light chain;Processed integrin alpha-6	ITGA6	-0.0125918	0.146525	-0.0380508	-0.0896357	-0.0937251	-0.0588486	21	21	21	25	25	25	121.66	0	79.368	337310000	66380000	127710000	143220000
C9JME2;Q9Y4F1;Q9Y4F1-2;Q9Y4F1-3			FERM, RhoGEF and pleckstrin domain-containing protein 1	FARP1	NaN	NaN	NaN	-0.0594198	NaN	NaN	3	3	3	3.8	3.8	3.8	122.09	0	11.047	24809000	111450	10459000	14238000
C9JXB8;C9JNW5;P83731			60S ribosomal protein L24	RPL24	NaN	NaN	NaN	NaN	-0.135174	NaN	6	6	6	44.6	44.6	44.6	14.369	0	15.673	988640000	451730	314160000	674030000
C9JZR2;O60716-5;O60716-3;O60716-2;O60716;E9PIE5;F8WA43;O60716-21;O60716-19;O60716-18;O60716-17;O60716-13;O60716-11;O60716-10;O60716-8;O60716-9;O60716-7;O60716-6;O60716-4;O60716-24;O60716-23;O60716-22;O60716-20;O60716-16;O60716-15;O60716-14;O60716-12;O60716-29;O60716-27;O60716-26;O60716-25;O60716-32;O60716-31;O60716-30;O60716-28			Catenin delta-1	CTNND1	NaN	NaN	0.175812	-0.12433	0.107688	NaN	18	18	18	26.8	26.8	26.8	104.85	0	76.193	170950000	1946100	63694000	105310000
D3YTB1;F8W727;P62910			60S ribosomal protein L32	RPL32	NaN	NaN	-0.208411	-0.328453	-0.126675	NaN	8	8	8	41.4	41.4	41.4	15.616	0	26.98	574760000	702200	209000000	365060000
D6RGI3;D6RER5;Q9NVA2;Q9NVA2-2;D6RDU5			Septin-11	SEPTN11	0.50457	NaN	0.224781	0.875072	0.35061	NaN	15	15	13	40.5	40.5	34.1	49.005	0	60.585	206230000	4906100	93240000	108080000
D6RGG3;Q99715-4;Q99715			Collagen alpha-1(XII) chain	COL12A1	NaN	NaN	NaN	NaN	0.770195	NaN	5	5	5	2.3	2.3	2.3	333.2	0	9.6646	10337000	421810	1302400	8612600
D6RH22;H7BYU3;H7BYV5;H0YGN6;H0YHR0;Q5VZ03-3;B4DK85;Q9NRP0			Oligosaccharyltransferase complex subunit OSTC	OSTC	-0.0506369	NaN	NaN	NaN	-0.147873	NaN	2	2	2	11.1	11.1	11.1	19.171	0	5.2544	117630000	2318800	10140000	105170000
E7EMK3;Q14254			Flotillin-2	FLOT2	0.315914	-0.250732	-0.0831412	-0.124943	0.0457225	-0.183802	20	20	20	46	46	46	53.137	0	63.914	185730000	76568000	27839000	81326000
E7ENH9;P53396-2;P53396;B4E3P0			ATP-citrate synthase	ACLY	NaN	NaN	-0.323859	-0.23562	-0.293695	-0.0156367	31	31	31	31.8	31.8	31.8	126.22	0	111.27	529900000	13822000	230240000	285830000
P29401;E7EPA7;B4E022;B3KSI4;E9PFF2			Transketolase	TKT	-0.0125627	-0.00228126	-0.168285	-0.197153	-0.519507	-0.144632	27	27	27	52	52	52	67.877	0	153.14	1620100000	26438000	637440000	956230000
H0YD13;H0Y2P0;E7EPC6;P16070-18;P16070-12;P16070-14;P16070-13;P16070-11;P16070-10;P16070-16;P16070-8;P16070-17;P16070-6;P16070-4;P16070-3;P16070-7;P16070-5;P16070;H0YE40			CD44 antigen	CD44	NaN	0.0676387	-0.0791731	0.0258793	0.0190613	-0.184802	10	10	10	50.8	50.8	50.8	20.228	0	55.294	330680000	18547000	83606000	228520000
E7ES33;E7EPK1;Q16181-2;Q16181;B4DNE4;G3V1Q4;H0Y3Y4;H0YFF6			Septin-7	SEPTN7	0.368601	0.615228	0.345623	0.733875	0.305445	0.367818	18	18	18	42.9	42.9	42.9	50.608	0	51.263	261860000	27411000	84628000	149820000
E7EQ61;Q9GZZ9;E7EWE1;Q9GZZ9-2;C9JRV9			Ubiquitin-like modifier-activating enzyme 5	UBA5	NaN	NaN	NaN	NaN	NaN	0.726744	5	5	5	23.1	23.1	23.1	41.85	0	24.5	27631000	380680	5318600	21932000
F5GXG3;Q15833-2;Q15833;E7EQD5			Syntaxin-binding protein 2	STXBP2	NaN	NaN	0.0993626	-0.219908	NaN	NaN	8	8	8	17.4	17.4	17.4	64.705	0	20.355	54690000	28182000	11832000	14676000
Q96RT1-7;Q96RT1-6;Q96RT1-4;Q96RT1-5;Q96RT1-3;E7EQW9;Q96RT1-2;Q96RT1;E9PCR8;B4DIP2			Protein LAP2	ERBB2IP	NaN	0.933875	0.196103	0.271784	0.0926134	0.00345838	7	7	6	6.5	6.5	5.8	146.08	0	10.204	14661000	2093000	5367800	7199900
E7EU23;P50395;P50395-2			Rab GDP dissociation inhibitor beta	GDI2	0.0394191	-0.131519	-0.156209	0.0305479	-0.135412	0.0843364	28	28	21	62.8	62.8	55.9	51.18	0	177.02	1217900000	13519000	454260000	750160000
E7EU96;Q5U5J2;P68400			Casein kinase II subunit alpha	CSNK2A1	0.457332	NaN	0.326307	NaN	0.364348	NaN	10	10	10	40	40	40	45.31	0	33.343	248570000	1164100	80354000	167050000
E7EX73;E9PGM1;E7EUU4;Q04637-5;Q04637-4;Q04637-3;Q04637;E9PFM1;Q04637-6;G5E9S1;C9JF13			Eukaryotic translation initiation factor 4 gamma 1	EIF4G1	NaN	NaN	0.316146	NaN	0.147437	NaN	39	39	33	32.4	32.4	28.3	158.64	0	168.64	993090000	502800	135550000	857040000
F5GX03;E7EV01;O15484			Calpain-5	CAPN5	NaN	NaN	NaN	0.951215	0.727093	NaN	5	5	5	10.4	10.4	10.4	64.052	0	11.148	20666000	19408000	415870	842110
E7EW52;Q96AT9-2;Q96AT9;C9J6A7;C9J9T0;C9IZU8;C9JPQ7;Q53TV9;B4E016			Ribulose-phosphate 3-epimerase	RPE	0.0330882	0.283092	-0.195599	0.0629506	0.0821575	0.11023	3	3	3	21.4	21.4	21.4	23.95	0	16.805	55904000	2873700	28990000	24041000
E7EWF1;P36578;H3BM89;B4DMJ2			60S ribosomal protein L4	RPL4	NaN	NaN	-0.141001	NaN	-0.104775	0.228111	26	26	26	52	52	52	45.498	0	131.38	2268000000	1925400	808220000	1457900000
E7EWP0;O43674-2;O43674;H0Y886			NADH dehydrogenase [ubiquinone] 1 beta subcomplex subunit 5, mitochondrial	NDUFB5	NaN	NaN	NaN	NaN	0.238542	NaN	4	4	4	28.8	28.8	28.8	20.038	0	7.8716	42063000	12074000	9419100	20570000
E7EWZ6;P06756-2;P06756;B4DYQ7			Integrin alpha-V;Integrin alpha-V heavy chain;Integrin alpha-V light chain	ITGAV	NaN	NaN	NaN	NaN	-0.0559212	NaN	6	6	6	8.1	8.1	8.1	111.13	0	13.061	13336000	204310	7560700	5570900
G3V4P8;E7EWZ9;P60983			Glia maturation factor beta	GMFB	-0.364385	-0.977412	NaN	NaN	NaN	3.26673	3	3	3	28.7	28.7	28.7	17.512	0	23.181	41031000	6761900	17583000	16687000
E9PB30;Q4KMQ2;E9PCT2;Q4KMQ2-2			Anoctamin-6	ANO6	NaN	-0.0480393	NaN	NaN	-0.235909	NaN	8	8	8	12.1	12.1	12.1	103.96	0	20.268	36347000	572490	12264000	23511000
E9PCI9;P14324			Farnesyl pyrophosphate synthase	FDPS	NaN	NaN	NaN	NaN	-0.241833	-0.0586232	13	13	13	38.2	38.2	38.2	40.532	0	43.209	382340000	351660	124840000	257150000
E9PFW3;Q96CW1-2;Q96CW1;F5H0H0;B4DJB1;C9JJ47			AP-2 complex subunit mu	AP2M1	NaN	NaN	0.539928	NaN	NaN	NaN	13	13	13	31.1	31.1	31.1	52.303	0	41.599	150160000	198790	18201000	131760000
E9PK01;P29692;E9PRY8;P29692-2;E9PPR1;E9PL12;E9PQ49;E9PI39;E9PMW7;E9PQZ1;E9PIZ1;H0YCK7			Elongation factor 1-delta	EEF1D	-0.268017	-0.109872	-0.463291	-0.358639	-0.337959	-0.115066	12	12	1	57.1	57.1	9.2	28.821	0	110.4	2416600000	9782800	1094700000	1312000000
E9PQR3;E9PKM5;E9PRK8;E9PK45;E9PKY7;P02794			Ferritin;Ferritin heavy chain;Ferritin heavy chain, N-terminally processed	FTH1	NaN	0.444243	-0.721088	0.0844725	NaN	0.170053	1	1	1	26	26	26	5.6423	0.00029129	3.012	6948000	5683600	491080	773310
E9PL82;E9PMR4;P48509;E9PRJ3			Tetraspanin;CD151 antigen	CD151	0.31904	0.0745054	0.221444	NaN	NaN	NaN	4	4	4	26.4	26.4	26.4	14.584	0	11.458	443260000	583310	107580000	335100000
E9PLK3;P55786;B7Z463;F5H0W3			Puromycin-sensitive aminopeptidase	NPEPPS	-0.0529548	-0.0585931	-0.142704	0.013498	-0.186328	-0.138807	38	38	38	45.9	45.9	45.9	102.99	0	158.04	1182900000	12668000	512370000	657830000
E9PNW4;E9PR17;P13987;H0YET2			CD59 glycoprotein	CD59	0.23842	0.0812032	NaN	NaN	NaN	NaN	6	6	6	33.3	33.3	33.3	11.985	0	17.599	1102400000	7140800	354390000	740900000
E9PQR7;Q9UK41;Q9UK41-2;E9PM90			Vacuolar protein sorting-associated protein 28 homolog	VPS28	NaN	NaN	0.678973	0.0840642	NaN	NaN	7	7	7	45.3	45.3	45.3	18.469	0	56.694	128830000	1720900	30856000	96253000
F5GWB5;Q8IY22-3;Q8IY22-2;Q8IY22			C-Maf-inducing protein	CMIP	NaN	NaN	0.151859	NaN	0.0894982	NaN	2	2	2	5.8	5.8	5.8	65.284	0	7.8693	11304000	726630	9144700	1433100
F5GWP8;C9JTX4;C9J826;C9JK18;C9JKY1				KRT17;JUP	NaN	NaN	-0.10855	0.128557	0.0993626	NaN	4	3	0	6.4	5.2	0	66.35	0	3.9938	5058500	1481900	1301500	2275100
H0YNE9;F5GY21;Q92930			Ras-related protein Rab-8B	RAB8B	NaN	NaN	NaN	-0.932664	0.000144286	-0.615309	2	1	1	12.2	6.4	6.4	21.868	0	7.1628	9818200	8783200	491750	543220
F5GZ16;Q13200;E7EW34;E9PCS3			26S proteasome non-ATPase regulatory subunit 2	PSMD2	0.0237522	-0.0672283	0.0264459	-0.109717	0.00762616	-0.0686195	35	35	35	50.1	50.1	50.1	99.271	0	193.24	1475000000	6284700	619420000	849280000
F5GZ78;P49023-2;P49023;P49023-3;F5H854;E7EMK8;P49023-4			Paxillin	PXN	NaN	0.0455827	NaN	0.174151	NaN	0.378623	14	14	14	31.6	31.6	31.6	64.232	0	39.599	210650000	304640	101240000	109100000
P40925-2;P40925;F5H098;B9A041;B8ZZ51;C9JF79			Malate dehydrogenase, cytoplasmic;Malate dehydrogenase	MDH1	-0.349162	NaN	-0.0589689	-0.466935	-0.146883	-0.519611	10	10	10	51	51	51	27.025	0	47.425	555800000	6569700	237010000	312220000
F5H157;Q15286			Ras-related protein Rab-35	RAB35	0.264236	NaN	0.219587	-0.104744	0.162597	0.0905825	6	6	6	31.9	31.9	31.9	21.214	0	19.586	71984000	3726200	22075000	46183000
P05023;F5H3A1;B7Z3U6;H7BXX5;P05023-2			Sodium/potassium-transporting ATPase subunit alpha-1	ATP1A1	0.102457	0.10044	0.0780633	0.0635029	0.0641931	0.0082	34	34	34	33.2	33.2	33.2	112.89	0	323.31	1144400000	215870000	349620000	578870000
F5H6E2;F5H3W9;O00159-3;O00159			Unconventional myosin-Ic	MYO1C	NaN	NaN	0.154583	-0.0231525	0.145743	-0.00546373	34	34	1	35.6	35.6	1	118.99	0	136.55	298010000	4698600	98474000	194840000
F5H559;Q9NZN4;F5GXL2			EH domain-containing protein 2	EHD2	NaN	NaN	NaN	NaN	-0.206445	NaN	5	4	4	8.4	8.4	8.4	60.114	0	6.0915	5928500	3283400	1275000	1370100
F5H577;Q8WUW1;Q8WUW1-2			Protein BRICK1	BRK1	NaN	NaN	-0.0666389	NaN	NaN	NaN	5	5	5	66.7	66.7	66.7	11.945	0	11.854	27327000	354660	17631000	9340500
F5H5D3;Q9BQE3;E9PGK3;F8VVB9			Tubulin alpha-1C chain	TUBA1C;TUBA1B	NaN	NaN	0.0724488	-0.201775	-0.0332743	-0.151138	30	4	2	58.6	10.6	7.9	57.73	0	65.398	611860000	9493600	255920000	346450000
F5H816;P06737;E9PK47			Glycogen phosphorylase, liver form;Alpha-1,4 glucan phosphorylase	PYGL	NaN	NaN	NaN	-0.303882	0.0104934	NaN	25	21	20	34.2	30.4	29	93.133	0	49.045	176200000	78815000	21250000	76139000
Q08E86;F8W7C5;F6XS94;Q14667-2;Q14667			Protein KIAA0100	KIAA0100	-0.272942	NaN	NaN	NaN	0.0082	-1.02178	2	2	2	1.4	1.4	1.4	237.31	0.00086034	2.8693	4528000	1149300	1473000	1905700
Q13492-3;Q13492-2;F8VPG7;Q13492;E9PN05;H0YCY1			Phosphatidylinositol-binding clathrin assembly protein	PICALM	NaN	NaN	NaN	0.205643	0.0471196	-0.0927863	8	8	5	18.4	18.4	14.6	66.392	0	22.941	46467000	457170	15359000	30651000
F8VQ10;Q13838;Q13838-2;Q5STU3;H0Y7G4;F6WLT2;F8VZL8;H0Y7X6;B4DP52;F6S4E6;F6UN21;F6TRA5;H0Y557			Spliceosome RNA helicase DDX39B	DDX39B;hCG_2005638	NaN	NaN	NaN	NaN	0.750864	NaN	21	21	8	53.3	53.3	24.4	50.745	0	97.435	1042800000	556540	435580000	606700000
F8W6L6;P35580;P35580-2;P35580-3;F8VTL3			Myosin-10	MYH10	NaN	NaN	0.39594	0.151989	0.0802483	NaN	46	32	29	27.7	20.5	18.9	230.77	0	112.35	186880000	1038200	55973000	129870000
F8VUY8;Q96QD8			Sodium-coupled neutral amino acid transporter 2	SLC38A2	NaN	NaN	0.487075	0.435522	NaN	0.459222	2	2	2	25	25	25	10.027	0	9.5886	37181000	1889600	11784000	23507000
Q5JP53;F8VYX6;F8VW92;P07437;F8VUJ7;Q5ST81;E7EWR1;F5H894			Tubulin beta chain	TUBB	0.0968015	0.0990932	0.0994973	0.0951818	0.15562	0.117961	29	6	5	76.5	21.4	17.8	47.766	0	113.94	3019200000	169280000	1129600000	1720300000
H0YHA7;F8VWC5;Q07020;G3V203;F8VYV2;F8VUA6;E7EW92			60S ribosomal protein L18	RPL18	-0.223896	-0.212467	-0.181902	-0.142895	-0.159686	-0.192002	10	10	10	44.3	44.3	44.3	18.863	0	59.251	1262000000	9147200	492710000	760110000
F8VYE8;P36873;P36873-2;F8W0W8;F8VR82			Serine/threonine-protein phosphatase;Serine/threonine-protein phosphatase PP1-gamma catalytic subunit	PPP1CC	NaN	NaN	-0.134905	NaN	-0.200432	NaN	13	2	2	43.1	7.9	7.9	34.95	0	11.934	70198000	1661800	30144000	38392000
P51148;F8W1H5			Ras-related protein Rab-5C	RAB5C	0.0843364	0.106348	0.11929	-0.0280133	0.0550568	0.0164963	9	9	7	52.3	52.3	42.6	23.482	0	46.696	228140000	33708000	61245000	133190000
F8W6X8;Q14644			Ras GTPase-activating protein 3	RASA3	NaN	NaN	NaN	NaN	0.192573	0.295253	6	6	6	9.6	9.6	9.6	92.227	0	21.675	22793000	20301000	1077600	1414100
G3V5X4;F8WAA3;Q8WXH0;Q8WXH0-2;G3V5D3;Q8WXH0-3;Q8WXH0-7			Nesprin-2	SYNE2	NaN	NaN	NaN	NaN	0.29901	NaN	2	2	2	0.3	0.3	0.3	787.71	0.0032043	2.2509	5581400	1809000	1309400	2463000
F8WC15;P11166;C9JIM8;G8JLF4			Solute carrier family 2, facilitated glucose transporter member 1	SLC2A1	0.0941009	NaN	0.0874628	0.0441843	0.0524158	0.0184917	8	8	8	17.3	17.3	17.3	47.819	0	40.85	258450000	90195000	53381000	114870000
F8WCF6;P59998;C9JWM7;F8WDD7;H7C0A3;E7ETI0			Actin-related protein 2/3 complex subunit 4	ARPC4-TTLL3;ARPC4	NaN	NaN	-0.0999583	-0.0229033	-0.094033	-0.130902	8	8	8	40.9	40.9	40.9	21.058	0	32.156	417230000	31012000	171930000	214290000
F8WCZ0;Q9Y316-2;Q9Y316;Q5R2V8			Protein MEMO1	MEMO1	NaN	NaN	NaN	NaN	0.198997	NaN	1	1	1	8.2	8.2	8.2	19.284	0.0011293	2.7496	5309100	430290	2209100	2669700
P11586;G3V2B8;F5H2F4;G3V3L6			C-1-tetrahydrofolate synthase, cytoplasmic;Methylenetetrahydrofolate dehydrogenase;Methenyltetrahydrofolate cyclohydrolase;Formyltetrahydrofolate synthetase;C-1-tetrahydrofolate synthase, cytoplasmic, N-terminally processed	MTHFD1	-0.413192	-0.234635	-0.255753	-0.129182	0.29125	-0.0943102	37	37	37	42.2	42.2	42.2	101.56	0	125.78	1026900000	18896000	456850000	551180000
G3V5T9;P24941;P24941-2;E7ESI2			Cyclin-dependent kinase 2	CDK2	NaN	NaN	NaN	NaN	-0.0440326	NaN	10	8	8	38.4	32.9	32.9	39.178	0	18.466	57377000	291520	19469000	37616000
G3V5Z7;P60900;G3V295;B4DXJ9;G3V3I1;B4DQR4			Proteasome subunit alpha type;Proteasome subunit alpha type-6	PSMA6	-0.0444789	-0.125982	-0.220177	0.0223323	-0.145446	-0.131677	15	15	15	55.2	55.2	55.2	28.147	0	60.262	568350000	6115600	272630000	289600000
G3XAI2;P07942;E7EPA6			Laminin subunit beta-1	LAMB1	NaN	NaN	NaN	NaN	-0.10276	NaN	4	4	4	2.8	2.8	2.8	200.48	0	8.1411	9533300	7453600	1166900	912720
G5E9B2;P50990;B4DEM7;B4DQH4			T-complex protein 1 subunit theta	CCT8	NaN	0.385486	-0.283492	-0.143038	-0.0327723	0.0754641	37	37	37	62.9	62.9	62.9	59.478	0	146.1	2024900000	8730500	853070000	1163100000
P52306;G5E9P9;E9PH06;P52306-2;P52306-3			Rap1 GTPase-GDP dissociation stimulator 1	RAP1GDS1	NaN	NaN	NaN	NaN	-0.279074	NaN	5	5	5	9.9	9.9	9.9	66.316	0	14.708	35859000	1026400	11985000	22847000
G8JLB6;P31943;E9PCY7;D6RIT2;D6RIU0;D6RBM0;D6RAM1;D6R9T0;D6RFM3;D6RDU3;D6RJ04;D6RIH9;H0YB39			Heterogeneous nuclear ribonucleoprotein H;Heterogeneous nuclear ribonucleoprotein H, N-terminally processed	HNRNPH1	NaN	NaN	NaN	NaN	-0.302564	NaN	14	14	10	40.3	40.3	28.4	51.229	0	94.929	1007900000	340760	404490000	603070000
G8JLL7;Q9H7P6;B7Z4X0;Q9H7P6-2			Multivesicular body subunit 12B	MVB12B	NaN	NaN	0.829119	-0.203186	0.44074	-0.257649	3	3	3	15.5	15.5	15.5	33.842	0	6.8408	18940000	2587400	6429600	9922700
H0Y7A7;P62158;E7ETZ0;E7EMB3;G3V361;Q96HY3;G3V226			Calmodulin	CALM2;CALM1	0.0594937	-0.0613755	0.0928839	0.12499	0.124593	0.0432045	9	9	9	36.9	36.9	36.9	20.762	0	137.89	2003800000	35036000	805500000	1163300000
H0YG33;P08107;F8VZJ4;F5H1D3;F5GZ62;E7EP94;Q5SP16			Heat shock 70 kDa protein 1A	HSPA1A	0.238787	-0.126187	0.259544	0.148218	0.315334	0.116098	41	36	22	51.3	48.2	31.2	77.405	0	260.23	2160600000	301180000	763870000	1095600000
H0YJ34;Q96AC1-2;Q96AC1;Q96AC1-3			Fermitin family homolog 2	FERMT2	NaN	NaN	0.189287	NaN	NaN	NaN	8	8	6	15.6	15.6	13.8	73.352	0	22.632	32842000	240010	9392800	23209000
H0YN18;P25789;P25789-2;H0YMZ1;H0YL69;H0YKT8;H0YMI6;H0YMA1;H0YKS0			Proteasome subunit alpha type-4;Proteasome subunit alpha type;Proteasome subunit beta type	PSMA4	NaN	NaN	-0.538241	NaN	-0.736172	NaN	10	10	10	47.4	47.4	47.4	26.282	0	19.02	309550000	489190	89744000	219310000
H3BLZ8;Q59F66;Q92841;Q92841-1;Q92841-3;C9JMU5;Q92841-2			Probable ATP-dependent RNA helicase DDX17	DDX17	NaN	NaN	-0.326263	NaN	NaN	NaN	32	31	23	47.5	47.5	37.3	80.439	0	120.11	1282600000	155060	362060000	920420000
H3BUI0;P53990-2;P53990-3;P53990;P53990-4;H3BMU1;A8KAH5;H3BQF7;F5H6Z7;H3BVH9			IST1 homolog	IST1	0.78266	-0.0371919	0.712112	-0.0545271	0.770871	-0.0757176	12	12	12	47.4	47.4	47.4	27.91	0	71.284	378490000	6324100	103200000	268970000
H7BY58;P22061;P22061-2;B7Z972			Protein-L-isoaspartate O-methyltransferase;Protein-L-isoaspartate(D-aspartate) O-methyltransferase	PCMT1	NaN	NaN	-0.162719	-0.0852212	-0.187132	NaN	8	8	8	44.4	44.4	44.4	30.358	0	58.307	271880000	2697200	109630000	159560000
H7BZT4;P61956-2;P61956			Small ubiquitin-related modifier 2	SUMO2	-0.124865	0.0142124	-0.212183	-0.0271603	NaN	-0.287624	4	4	3	33.7	33.7	21.1	10.839	0	34.171	310300000	3742200	106400000	200160000
H9KV44;Q14156-3;Q14156;F8W8J2;A6NJG4;Q14156-2			Protein EFR3 homolog A	EFR3A	NaN	NaN	-0.0160014	-0.131629	-0.014689	0.0824301	3	3	3	4.8	4.8	4.8	92.94	0	6.1059	6633100	1668500	2142100	2822500
I3L397;I3L504;P63241;P63241-2;Q6IS14;F8WCJ1;C9J7B5;C9J4W5;Q9GZV4			Eukaryotic translation initiation factor 5A;Eukaryotic translation initiation factor 5A-1;Eukaryotic translation initiation factor 5A-1-like;Eukaryotic translation initiation factor 5A-2	EIF5A;EIF5AL1;EIF5A2	0.0545011	0.0346383	-0.00871128	0.0716254	0.0471196	0.0479571	13	13	13	60.5	60.5	60.5	16.118	0	69.367	826890000	5747800	330900000	490240000
I3L3P7;P62244			40S ribosomal protein S15a	RPS15A	NaN	NaN	-0.159557	NaN	NaN	NaN	9	9	4	73	73	26	11.477	0	22.941	949170000	174390	317700000	631290000
I3L4S8;I3NI00;P35613-2;P35613;I3L1R4;I3L192;P35613-3;P35613-4			Basigin	BSG	0.0156403	NaN	NaN	NaN	NaN	NaN	7	7	7	38.7	38.7	38.7	33.068	0	22.099	251850000	102950	71542000	180200000
O00151			PDZ and LIM domain protein 1	PDLIM1	NaN	-0.837068	-0.298957	NaN	NaN	NaN	10	10	10	37.4	37.4	37.4	36.071	0	60.984	191640000	10277000	91649000	89716000
O00159-2;F5H730			Unconventional myosin-Ic	MYO1C	NaN	NaN	0.149129	NaN	NaN	NaN	34	1	1	35.8	0.8	0.8	117.91	0.0037008	2.1463	3633300	215690	2350100	1067400
O00186			Syntaxin-binding protein 3	STXBP3	0.132379	NaN	0.142087	-0.02869	0.180784	-0.118586	6	6	6	10.6	10.6	10.6	67.764	0	16.184	23886000	7124600	5326100	11435000
O00231			26S proteasome non-ATPase regulatory subunit 11	PSMD11	NaN	NaN	-0.117333	NaN	-0.0402744	NaN	18	18	18	51.9	51.9	51.9	47.463	0	54.314	379510000	2585100	159250000	217680000
O00299			Chloride intracellular channel protein 1	CLIC1	0.100574	-0.034574	0.132379	-0.0640726	0.10017	-0.0731656	19	19	19	72.6	72.6	72.6	26.922	0	198.24	2575000000	171520000	1101400000	1302200000
O00429-4;G8JLD5;O00429-2;F8W8D1;G8JL97			Dynamin-1-like protein	DNM1L	NaN	NaN	NaN	NaN	-0.0813543	NaN	24	24	2	36.2	36.2	3.3	78.099	0	66.999	213740000	46463000	76069000	91209000
O00468			Agrin;Agrin N-terminal 110 kDa subunit;Agrin C-terminal 110 kDa subunit;Agrin C-terminal 90 kDa fragment;Agrin C-terminal 22 kDa fragment	AGRN	NaN	NaN	NaN	NaN	0.221692	-0.582296	49	49	49	35.9	35.9	35.9	214.84	0	163.31	434770000	735180	112270000	321760000
O00506;B7Z9K1;A8K6Z3			Serine/threonine-protein kinase 25	STK25	NaN	NaN	0.101516	NaN	NaN	NaN	6	2	2	15.3	6.6	6.6	48.111	0	4.0478	7114800	145530	3411900	3557400
O00560;O00560-3;B4DHN5;E9PBU7			Syntenin-1	SDCBP	0.610322	-0.110168	0.622368	-0.0148348	0.590818	-0.0668353	19	19	1	73.2	73.2	12.4	32.444	0	209.77	1345000000	53157000	397850000	893950000
O00571;O00571-2;B4DLU5;B4DXX7;O15523			ATP-dependent RNA helicase DDX3X;ATP-dependent RNA helicase DDX3Y	DDX3X;DDX3Y	NaN	0.618427	-0.00163115	0.200128	0.0751904	-0.287343	33	33	32	55.3	55.3	53.6	73.243	0	146.04	1047800000	1851600	347970000	697980000
O00629			Importin subunit alpha-3	KPNA4	NaN	NaN	NaN	NaN	0.91892	NaN	10	10	7	31.7	31.7	27.3	57.886	0	43.025	70797000	59153	25400000	45338000
O14578-4;O14578			Citron Rho-interacting kinase	CIT	NaN	NaN	0.478817	NaN	0.477677	NaN	91	91	14	45.7	45.7	9.4	236.6	0	256.22	926710000	18585000	233780000	674350000
O14672;A8MY20;B4DU28			Disintegrin and metalloproteinase domain-containing protein 10	ADAM10	0.0746424	-0.176772	0.232292	-0.0147182	0.164786	-0.251075	11	11	11	15.4	15.4	15.4	84.141	0	44.609	83005000	9631200	22802000	50572000
O14744;G3V5W5;O14744-2;B4DX49;B4DV00;H0YJX6;A8MTP3			Protein arginine N-methyltransferase 5;Protein arginine N-methyltransferase 5, N-terminally processed;Protein arginine N-methyltransferase 5	PRMT5	NaN	NaN	-0.150753	NaN	NaN	NaN	10	10	10	19.6	19.6	19.6	72.683	0	28.926	168330000	220920	71810000	96297000
O14745;E7EV06			Na(+)/H(+) exchange regulatory cofactor NHE-RF1	SLC9A3R1	0.0472592	0.214995	0.117562	0.302056	0.0798389	NaN	9	9	9	33.2	33.2	33.2	38.868	0	38.987	118590000	19167000	54699000	44725000
O14818;Q5JXJ2			Proteasome subunit alpha type-7	PSMA7	NaN	NaN	-0.102837	NaN	NaN	NaN	12	12	12	46.8	46.8	46.8	27.887	0	63.794	408580000	143630	168340000	240100000
O14828;O14828-2			Secretory carrier-associated membrane protein 3	SCAMP3	NaN	NaN	0.698396	-0.137949	NaN	0.14104	8	8	8	28.2	28.2	28.2	38.287	0	51.406	99823000	959450	37257000	61606000
P19105;O14950;P24844			Myosin regulatory light chain 12A;Myosin regulatory light chain 12B;Myosin regulatory light polypeptide 9	MYL12A;MYL12B;MYL9	NaN	0.578214	0.0724488	0.307545	0.108625	0.410015	8	8	8	56.7	56.7	56.7	19.794	0	54.704	244400000	4780100	99277000	140340000
O14980			Exportin-1	XPO1	NaN	NaN	0.486251	NaN	0.0765591	0.119555	22	22	22	26.2	26.2	26.2	123.38	0	78.481	303860000	2966000	118750000	182140000
O15067;F5GWT9			Phosphoribosylformylglycinamidine synthase	PFAS	-0.507275	-0.245164	-0.332898	-0.34172	-0.17599	NaN	22	22	22	26	26	26	144.73	0	73.917	135790000	5757100	60216000	69819000
O15127;H3BV04;H3BN93;H3BUB6;H3BPL9;F5H353			Secretory carrier-associated membrane protein 2	SCAMP2	NaN	NaN	-0.172165	NaN	NaN	-0.339765	2	2	2	7.6	7.6	7.6	36.648	0	4.7813	8033700	1001700	6328900	703110
O15143;F8WCG3			Actin-related protein 2/3 complex subunit 1B	ARPC1B	NaN	NaN	0.0416635	NaN	NaN	NaN	11	11	10	45.2	45.2	39	40.949	0	45.724	246350000	3264600	85199000	157890000
O15144			Actin-related protein 2/3 complex subunit 2	ARPC2	NaN	NaN	0.0769695	0.587461	-0.319514	NaN	7	7	7	24.3	24.3	24.3	34.333	0	19.823	214750000	3308400	82520000	128920000
O15145;B4DM63;C9JZD1			Actin-related protein 2/3 complex subunit 3	ARPC3	NaN	NaN	0.0626743	-0.0704968	0.116897	0.43157	7	7	7	42.1	42.1	42.1	20.546	0	22.785	250700000	10105000	51677000	188920000
O15230			Laminin subunit alpha-5	LAMA5	NaN	NaN	0.367147	0.0489336	0.354565	0.228111	43	43	43	15.3	15.3	15.3	399.73	0	102.45	150990000	1638600	42030000	107320000
O15400-2;O15400;B4DH37			Syntaxin-7	STX7	NaN	NaN	0.111699	NaN	NaN	NaN	6	6	6	38.9	38.9	38.9	27.4	0	77.211	45711000	1498500	9752000	34460000
O15439-2;O15439;B7Z3Q7;O15439-3			Multidrug resistance-associated protein 4	ABCC4	NaN	NaN	NaN	NaN	NaN	0.331591	7	7	6	6.6	6.6	6	144.2	0	11.094	19577000	5885800	1043500	12648000
O43175;Q5SZU1			D-3-phosphoglycerate dehydrogenase	PHGDH	-0.433954	-0.274058	-0.395758	-0.468272	-0.395435	-0.362473	20	20	20	38.6	38.6	38.6	56.65	0	98.277	685350000	326580000	155810000	202960000
O43396;G3V1K0			Thioredoxin-like protein 1	TXNL1	NaN	NaN	-0.0269252	NaN	-0.360157	NaN	8	8	8	42.6	42.6	42.6	32.251	0	30.953	69879000	2119600	28407000	39352000
O43491			Band 4.1-like protein 2	EPB41L2	NaN	-0.195913	-0.0178552	-0.0811406	-0.0979495	-0.195418	20	20	0	24.2	24.2	0	112.59	0	65.134	148960000	1614700	64771000	82578000
O43633			Charged multivesicular body protein 2a	CHMP2A	0.764091	0.0263043	0.759412	-0.12411	0.893673	-0.139474	5	5	5	20.3	20.3	20.3	25.104	0	24.689	149060000	4219600	44848000	99997000
O43707;D6PXK4;E7EV83			Alpha-actinin-4	ACTN4	-0.0431553	0.171847	-0.0724979	0.234501	-0.0254266	0.131194	53	53	36	60.6	60.6	42.9	104.85	0	323.31	4857800000	7190800	2214700000	2635900000
O43765			Small glutamine-rich tetratricopeptide repeat-containing protein alpha	SGTA	NaN	NaN	-0.58208	NaN	-0.27418	NaN	7	7	7	24.6	24.6	24.6	34.063	0	19.521	63154000	1260700	31996000	29897000
O43865-2;O43865;D7UEQ7;H0Y8B3;F8W7N8;Q96HN2-3;D9N155;Q96HN2-2;Q96HN2			Putative adenosylhomocysteinase 2;Adenosylhomocysteinase;Putative adenosylhomocysteinase 3	AHCYL1;AHCYL2	NaN	NaN	0.295841	0.466027	0.221073	NaN	6	6	6	16.1	16.1	16.1	53.753	0	15.569	27047000	803370	8093200	18151000
O60488-2;O60488			Long-chain-fatty-acid--CoA ligase 4	ACSL4	0.358171	-0.0917866	0.292782	0.0615688	0.287709	-0.0293966	13	10	10	26.6	21.3	21.3	74.435	0	21.025	74020000	8221100	14310000	51489000
O60493;O60493-2;O60493-4;O60493-3			Sorting nexin-3	SNX3	0.121679	-0.0212186	0.169155	0.0790197	0.228111	0.136454	10	10	9	66.7	66.7	66.7	18.762	0	42.866	200040000	4364300	112940000	82736000
O60701-2;O60701;B4DN25			UDP-glucose 6-dehydrogenase	UGDH	NaN	NaN	-0.592528	NaN	-0.262694	NaN	16	16	16	51.3	51.3	51.3	47.602	0	80.193	249630000	46011000	90556000	113060000
O60749;B4DEK4			Sorting nexin-2	SNX2	NaN	NaN	NaN	NaN	-0.0287931	NaN	18	18	16	37.8	37.8	33.7	58.47	0	66.894	193290000	1349000	84008000	107930000
O60763;O60763-2;F5H4X1;F5GYR8;F5GZ76;H0Y7C0			General vesicular transport factor p115	USO1	NaN	0.322505	-0.102109	-0.112303	0.066537	NaN	19	19	19	26.5	26.5	26.5	107.89	0	53.485	178780000	42226000	59470000	77079000
O60841			Eukaryotic translation initiation factor 5B	EIF5B	-0.52311	NaN	-0.337703	-0.126297	-0.0975173	-0.0260581	18	18	18	19.1	19.1	19.1	138.83	0	49.767	175880000	2018700	76091000	97771000
O60884			DnaJ homolog subfamily A member 2	DNAJA2	0.464773	0.100978	0.420617	0.0117819	0.521453	0.139862	8	8	8	22.3	22.3	22.3	45.745	0	58.126	311660000	3152600	124280000	184230000
O75083;O75083-3;B4DY05			WD repeat-containing protein 1	WDR1	-0.0199893	0.334111	0.144438	0.146134	-0.0121117	0.282025	27	27	27	60.7	60.7	60.7	66.193	0	184.18	873760000	96338000	360080000	417340000
O75131;E5RG68			Copine-3	CPNE3	-0.248673	NaN	0.0167816	-0.460747	0.0798389	-0.200183	17	16	16	35.4	33.7	33.7	60.13	0	64.297	693800000	11088000	297120000	385600000
O75340;Q2YDC2			Programmed cell death protein 6	PDCD6	NaN	NaN	0.601792	0.0524158	0.59703	-0.107244	9	9	9	53.9	53.9	53.9	21.868	0	31.581	717000000	8027500	238350000	470630000
O75351			Vacuolar protein sorting-associated protein 4B	VPS4B	NaN	NaN	0.611739	NaN	0.640621	NaN	4	3	3	10.4	7.7	7.7	49.301	0	3.1262	10242000	2848700	4192600	3201000
O75369-8			Filamin-B	FLNB	-0.0989999	0.142871	-0.114379	0.232047	-0.0920941	0.101112	114	114	3	55.9	55.9	1.9	281.63	0	323.31	4731800000	69042000	1755100000	2907600000
O75531			Barrier-to-autointegration factor;Barrier-to-autointegration factor, N-terminally processed	BANF1	0.0437644	-0.243899	-0.149825	-0.434695	NaN	-0.363884	9	9	9	70.8	70.8	70.8	10.058	0	37.319	400880000	2637500	228180000	170060000
O75695			Protein XRP2	RP2	0.06226	-0.093525	0.0886844	-0.04792	0.067088	-0.0111663	7	7	7	23.4	23.4	23.4	39.641	0	19.296	59545000	1571100	24884000	33090000
O75874			Isocitrate dehydrogenase [NADP] cytoplasmic	IDH1	-0.373047	-0.395302	-0.424804	-0.104713	-0.419276	-0.346426	20	20	19	50.2	50.2	48.1	46.659	0	63.703	394820000	107900000	119450000	167470000
O75955;B4DVY7;B0V109;F8VSI6;B0S8A9			Flotillin-1	FLOT1	-0.0398739	-0.405623	0.0731348	0.570366	0.105946	-0.0740613	21	21	21	48.7	48.7	48.7	47.355	0	127.08	230570000	120540000	46036000	63996000
O94973;O94973-2;C9J1S3;E9PJJ7;E7ESQ4;O94973-3			AP-2 complex subunit alpha-2	AP2A2	NaN	NaN	NaN	NaN	0.232538	0.0416635	16	16	11	21.7	21.7	15.2	103.96	0	42.707	134740000	1268500	60777000	72698000
O95297-2;O95297;O95297-4			Myelin protein zero-like protein 1	MPZL1	NaN	NaN	NaN	NaN	NaN	0.147567	3	3	3	13.4	13.4	13.4	28.981	0	7.8337	18357000	44417	6922100	11391000
O95336			6-phosphogluconolactonase	PGLS	NaN	NaN	-0.418061	NaN	-0.396194	NaN	8	8	8	42.2	42.2	42.2	27.547	0	28.881	153080000	10029000	72794000	70255000
O95373			Importin-7	IPO7	NaN	NaN	0.0399806	NaN	0.141694	NaN	18	18	17	21.5	21.5	20.5	119.52	0	76.404	525200000	715810	224490000	299990000
O95573			Long-chain-fatty-acid--CoA ligase 3	ACSL3	NaN	NaN	NaN	NaN	0.279412	NaN	27	27	24	50.7	50.7	45.8	80.419	0	89.728	401280000	370630	40557000	360350000
O95865;H0Y7N1;A3KGN5;Q5SSV3;Q5SRR8			N(G),N(G)-dimethylarginine dimethylaminohydrolase 2	DDAH2	NaN	-0.436568	-0.239413	NaN	-0.273692	-0.311846	6	5	5	28.4	25.6	25.6	29.644	0	21.007	34162000	20871000	7189200	6101600
P00338;P00338-3;E9PH51;F5H308;P00338-4;P00338-5;P00338-2;F5GYU2;F5GXY2			L-lactate dehydrogenase A chain	LDHA	-0.297786	-0.199951	-0.222818	-0.231938	-0.252931	-0.233057	20	20	18	57.5	57.5	53.6	36.688	0	270.74	6487200000	955390000	2453800000	3078000000
P00390-4;P00390-2;P00390;P00390-5;P00390-3			Glutathione reductase, mitochondrial	GSR	NaN	NaN	0.0149266	NaN	0.330788	NaN	10	10	10	36.2	36.2	36.2	50.496	0	59.434	178150000	755590	69608000	107790000
P00441;H7BYH4			Superoxide dismutase [Cu-Zn]	SOD1	NaN	NaN	NaN	NaN	-0.063168	NaN	9	9	9	90.9	90.9	90.9	15.936	0	81.557	276350000	36857	97068000	179240000
P00491;G3V5M2			Purine nucleoside phosphorylase	PNP	NaN	NaN	0.0494913	NaN	NaN	NaN	12	12	12	52.2	52.2	52.2	32.118	0	42.848	194730000	14310000	67726000	112690000
P00505;E7ERW2			Aspartate aminotransferase, mitochondrial	GOT2	NaN	NaN	-0.10036	NaN	NaN	NaN	7	7	7	16.7	16.7	16.7	47.517	0	30.949	64698000	131640	37333000	27233000
P00533;E9PFD7;H0Y3N3;Q504U8;P00533-4;P00533-3			Epidermal growth factor receptor;Receptor protein-tyrosine kinase	EGFR	NaN	NaN	0.27453	0.108625	0.288181	0.0560286	30	30	30	29.6	29.6	29.6	134.28	0	103.5	528420000	477700	124850000	403100000
P00558;B7Z7A9;B4E1H9;E7ERH5			Phosphoglycerate kinase 1;Phosphoglycerate kinase	PGK1	-0.204499	-0.237609	-0.144249	0.0984196	-0.160766	0.14483	28	28	28	76	76	76	44.614	0	252.47	2476700000	959880000	546710000	970140000
P01111			GTPase NRas	NRAS	0.178364	NaN	0.2587	-0.155277	0.175173	0.0661237	6	6	2	38.6	38.6	19	21.229	0	26.313	82161000	26109000	24284000	31769000
P01116-2;P01116			GTPase KRas;GTPase KRas, N-terminally processed	KRAS	NaN	NaN	0.213254	0.309409	0.175557	NaN	6	4	3	34	21.8	13.8	21.424	0	24.909	13235000	1593000	4750300	6891400
P02786;G3V0E5;F5H6B1			Transferrin receptor protein 1;Transferrin receptor protein 1, serum form	TFRC	0.29772	0.0578315	0.445091	-0.118602	0.407081	NaN	27	27	27	41.7	41.7	41.7	84.87	0	143.97	934690000	131030000	208100000	595560000
P02795;P13640-2;P13640			Metallothionein-2;Metallothionein-1G	MT2A;MT1G	-0.0867219	0.113701	-0.099649	0.0468402	-0.063379	0.113834	5	5	2	83.6	83.6	62.3	6.0422	0	93.638	1803700000	34579000	829280000	939860000
P04075;H3BQN4;H3BPS8;H3BUH7			Fructose-bisphosphate aldolase A;Fructose-bisphosphate aldolase	ALDOA	-0.0663066	0.0963968	-0.0569864	0.117695	-0.100175	0.0648829	33	33	29	75.5	75.5	64	39.42	0	323.31	6435500000	72767000	3007400000	3355300000
P04083			Annexin A1	ANXA1	-0.205414	-0.194972	-0.268747	-0.0220388	-0.312384	-0.0832941	30	30	30	71.1	71.1	71.1	38.714	0	207.63	4982400000	50439000	1897100000	3034900000
P04406;E7EUT4;E7EUT5			Glyceraldehyde-3-phosphate dehydrogenase	GAPDH	-0.0983202	0.0102069	-0.0844867	-0.0215115	-0.0782285	0.0426443	31	31	31	70.4	70.4	70.4	36.053	0	323.31	12541000000	279350000	4970100000	7291700000
P04632			Calpain small subunit 1	CAPNS1	NaN	NaN	-0.59861	-0.195765	-0.392478	NaN	7	7	7	38.4	38.4	38.4	28.315	0	66.802	228180000	2233900	94099000	131840000
P04732			Metallothionein-1E	MT1E	NaN	NaN	NaN	NaN	NaN	-0.0985055	4	2	2	83.6	62.3	62.3	6.0142	0	38.132	1162500	44984	508740	608740
P04899;F5H4U5;P04899-4;B4E2X5;P04899-3;P04899-2;B3KTZ0;F5GZL8			Guanine nucleotide-binding protein G(i) subunit alpha-2	GNAI2	0.0107799	-0.136728	0.0892269	-0.0788379	-0.00301835	-0.112085	20	20	14	58.9	58.9	45.1	40.45	0	132.65	1173900000	374370000	335940000	463630000
P05198;G3V4T5;H0YJS4			Eukaryotic translation initiation factor 2 subunit 1	EIF2S1	-0.476257	NaN	NaN	-0.0874728	NaN	0.0280033	22	22	22	65.4	65.4	65.4	36.112	0	86.317	510570000	2004300	195360000	313210000
P05387			60S acidic ribosomal protein P2	RPLP2	NaN	NaN	-0.201195	-0.320198	-0.188825	NaN	10	10	10	82.6	82.6	82.6	11.665	0	111.17	1448400000	6784300	777260000	664350000
P05388;F8VWS0;Q3B7A4;F8VW21;F8VU65;Q8NHW5;F8VPE8;G3V210;F8VQY6;F8VRK7			60S acidic ribosomal protein P0;60S acidic ribosomal protein P0-like	RPLP0;RPLP0P6	NaN	-0.177311	0.00705191	-0.10698	-0.0748665	-0.37329	12	12	12	52.4	52.4	52.4	34.273	0	91.045	959740000	3393000	435620000	520730000
P05556;P05556-2;P05556-5;P05556-4;P05556-3			Integrin beta-1	ITGB1	0.156397	-0.0456846	0.183709	0.00345838	0.182692	0.00288247	36	36	36	36.8	36.8	36.8	88.414	0	254.41	4568500000	275730000	1712200000	2580500000
P05783;F8VZY9			Keratin, type I cytoskeletal 18	KRT18	-0.189532	-0.146579	-0.192414	-0.110464	-0.177833	-0.14417	26	26	18	57.2	57.2	45.8	48.057	0	256.63	3079800000	79386000	1232500000	1767900000
P05976-2;P05976;P08590			Myosin light chain 1/3, skeletal muscle isoform;Myosin light chain 3	MYL1;MYL3	NaN	NaN	-0.0681506	NaN	0.141956	NaN	2	2	2	10.7	10.7	10.7	16.684	0	4.5525	93437000	2333400	5810400	85293000
P06493;P06493-2;E5RIU6			Cyclin-dependent kinase 1	CDK1	NaN	-0.113208	0.138159	-0.0785027	0.0727232	-0.302297	15	15	13	54.9	54.9	48.5	34.095	0	67.894	837150000	24175000	295500000	517470000
P06576;F8VPV9;H0YH81;F8W079			ATP synthase subunit beta, mitochondrial;ATP synthase subunit beta	ATP5B	-0.151891	NaN	NaN	0.19862	-0.186935	NaN	19	19	19	51.4	51.4	51.4	56.559	0	194.46	3002700000	11010000	1247000000	1744600000
P06703			Protein S100-A6	S100A6	NaN	0.485118	NaN	NaN	-0.733795	0.294077	2	2	2	22.2	22.2	22.2	10.18	0	5.9821	213180000	2393800	26754000	184030000
P06733;P06733-2			Alpha-enolase	ENO1	-0.143564	-0.146004	-0.0873041	0.0446039	-0.229568	-0.0506219	35	35	33	72.6	72.6	69.1	47.168	0	323.31	11484000000	426190000	4927800000	6130200000
P06753-2;Q5VU59;P06753-3;Q5VU58;Q5VU66;Q5VU61;Q5VU72;Q8NAG3;D6R904			Tropomyosin alpha-3 chain	TPM3;DKFZp686J1372	-0.0131887	0.161565	0.0583859	0.111298	0.0597706	0.124857	29	29	22	85.9	85.9	66.1	29.032	0	179.53	2497700000	27192000	1096000000	1374500000
P07355;P07355-2;H0YN42;H0YMD0;H0YMU9;A6NMY6;H0YM50;B3KRQ1;H0YN28;H0YL33;H0YNP5;H0YKS4			Annexin A2;Annexin;Putative annexin A2-like protein	ANXA2;ANXA2P2	-0.233023	-0.0447318	-0.325774	-0.0348548	-0.256838	-0.0783047	38	38	38	73.7	73.7	73.7	38.604	0	323.31	7614100000	69657000	2996200000	4548200000
P07384;H7C5Z3			Calpain-1 catalytic subunit	CAPN1	NaN	NaN	0.254352	NaN	-0.503855	NaN	20	20	20	29.7	29.7	29.7	81.889	0	63.467	244870000	5986500	105360000	133530000
P07737			Profilin-1	PFN1	0.183963	0.064469	0.115166	-0.132847	0.114367	-0.108954	13	13	9	75.7	75.7	60	15.054	0	102.68	4200000000	30669000	1775900000	2393400000
P07814;F5H7I7;E7EMN0			Bifunctional glutamate/proline--tRNA ligase;Glutamate--tRNA ligase;Proline--tRNA ligase	EPRS	NaN	NaN	NaN	-0.301515	-0.152099	NaN	58	58	58	47	47	47	170.59	0	244.35	1094500000	1131500	396820000	696530000
P07900;P07900-2;Q86U12			Heat shock protein HSP 90-alpha	HSP90AA1	-0.0467273	-0.086921	-0.123057	-0.0834775	-0.149009	-0.0786247	60	60	43	61.5	61.5	46.2	84.659	0	323.31	20772000000	155930000	9094700000	11521000000
P07947			Tyrosine-protein kinase Yes	YES1	0.119024	-0.170167	0.282973	0.131589	0.152508	-0.134192	7	7	5	15.7	15.7	11.4	60.801	0	48.737	98850000	7870500	34122000	56857000
P07948-2;P07948			Tyrosine-protein kinase Lyn	LYN	NaN	NaN	0.31904	0.317767	0.31487	0.306845	6	6	6	13.8	13.8	13.8	56.033	0	26.922	38974000	20440000	6178100	12356000
P08133;A6NN80;E9PGK1;B7Z582;E5RK69;E7EMC6			Annexin A6;Annexin	ANXA6	-0.401749	-0.818757	-0.309056	-0.34066	-0.35962	-0.510765	26	26	26	44.9	44.9	44.9	75.872	0	63.623	368090000	45214000	165570000	157310000
P08195-2;F5GZS6;P08195-3;P08195;P08195-4;B4E2Z3			4F2 cell-surface antigen heavy chain	SLC3A2	NaN	0.033793	0.211635	-0.0118934	0.158725	0.0201999	26	26	26	48.2	48.2	48.2	57.944	0	156.44	2328800000	9970800	752230000	1566600000
P08238			Heat shock protein HSP 90-beta	HSP90AB1	-0.0814917	-0.082301	-0.0927555	0.0723116	-0.0489942	0.041243	57	40	34	62	48.2	45.2	83.263	0	323.31	11069000000	66681000	4797300000	6204600000
P08648			Integrin alpha-5;Integrin alpha-5 heavy chain;Integrin alpha-5 light chain	ITGA5	-0.00708655	NaN	0.146394	-0.128204	0.101919	NaN	9	9	9	9.5	9.5	9.5	114.54	0	20.867	35229000	1609500	10457000	23162000
P08670;B0YJC4;F5H288			Vimentin	VIM	NaN	-0.233888	-0.448548	-0.358306	-0.849336	-0.517937	52	52	48	82.2	82.2	78.8	53.651	0	323.31	10409000000	11639000	3571000000	6826000000
P08754			Guanine nucleotide-binding protein G(k) subunit alpha	GNAI3	0.175812	-0.0745474	0.0837921	0.0130691	0.0507454	-0.115097	13	7	7	41.8	28	28	40.532	0	21.575	104380000	13189000	37140000	54053000
P08758;D6RBL5;E7ENQ5;D6RBE9;E9PHT9			Annexin A5;Annexin	ANXA5	-0.282649	-0.115097	-0.622443	-0.214625	-0.619869	-0.30091	18	18	18	46.6	46.6	46.6	35.936	0	74.853	688120000	80758000	248840000	358530000
P09211;A8MX94			Glutathione S-transferase P	GSTP1	-0.017125	NaN	-0.0349287	0.0468402	-0.0585931	NaN	12	12	12	71.9	71.9	71.9	23.356	0	255.02	2063300000	8775500	949090000	1105400000
P09382			Galectin-1	LGALS1	NaN	-0.00500037	-0.170784	-0.180544	-0.486489	-0.221186	9	9	9	67.4	67.4	67.4	14.716	0	130.2	1623500000	11577000	814700000	797230000
P09496-2;F5H6N3;P09496-4;P09496-3;P09496;C9J8P9			Clathrin light chain A	CLTA	NaN	NaN	NaN	NaN	NaN	-0.341683	5	5	5	24.8	24.8	24.8	23.662	0	28.024	68296000	339690	25301000	42655000
P09497-2;P09497			Clathrin light chain B	CLTB	NaN	NaN	0.325041	NaN	NaN	NaN	10	10	10	34.1	34.1	34.1	23.181	0	17.409	126570000	131820	12451000	113980000
P09525;B4DDF9;Q6P452			Annexin A4;Annexin	ANXA4	NaN	NaN	-0.560856	-0.455653	-0.729746	NaN	13	13	13	39.2	39.2	39.2	35.882	0	45.303	135960000	25879000	47680000	62403000
P09543-2;P09543;F8W7I0			2,3-cyclic-nucleotide 3-phosphodiesterase	CNP	-0.0880861	-0.735836	-0.154795	-0.65331	-0.203037	-0.855275	7	7	7	23.7	23.7	23.7	45.098	0	28.763	68564000	12191000	35461000	20913000
P10412			Histone H1.4	HIST1H1E	NaN	NaN	-0.16929	-0.691313	-0.354778	-0.660566	15	15	3	39.3	39.3	9.6	21.865	0	78.392	5321900000	2035800	1503000000	3816800000
P10599;B1ALW1			Thioredoxin	TXN	NaN	NaN	-0.0948339	0.00374607	NaN	-0.0597205	9	9	9	66.7	66.7	66.7	11.737	0	31.51	749000000	915950	328270000	419810000
P10644			cAMP-dependent protein kinase type I-alpha regulatory subunit;cAMP-dependent protein kinase type I-alpha regulatory subunit, N-terminally processed	PRKAR1A	NaN	NaN	NaN	0.649753	0.657274	0.999639	9	9	9	26	26	26	42.981	0	23.166	76879000	3658400	29705000	43515000
P10768;H7BZT7			S-formylglutathione hydrolase	ESD	NaN	-0.0247367	-0.120341	0.0875986	-0.194031	-0.193998	11	11	11	37.9	37.9	37.9	31.462	0	35.02	342530000	21053000	128320000	193160000
P10809			60 kDa heat shock protein, mitochondrial	HSPD1	-0.199902	-0.179319	-0.208544	-0.137267	-0.30677	-0.2411	46	46	46	64.6	64.6	64.6	61.054	0	323.31	7095100000	17100000	3218400000	3859600000
P11021			78 kDa glucose-regulated protein	HSPA5	NaN	-0.322758	-0.0211747	-0.230093	-0.0797525	-0.150609	36	35	35	54.4	54.4	54.4	72.332	0	195.41	2627600000	1640800	1107200000	1518700000
P11047			Laminin subunit gamma-1	LAMC1	NaN	-0.163543	0.38659	-0.0214968	0.385376	0.187641	24	24	24	18.1	18.1	18.1	177.6	0	74.433	111060000	12874000	28813000	69368000
P11142;E9PKE3;E9PNE6;P11142-2;A8K7Q2;E9PN89			Heat shock cognate 71 kDa protein	HSPA8	0.325502	0.0669503	0.369383	0.122871	0.357383	0.129085	49	49	41	66.1	66.1	60.7	70.897	0	323.31	19494000000	764960000	7892700000	10837000000
P11413;P11413-3;P11413-2;E7EUI8			Glucose-6-phosphate 1-dehydrogenase	G6PD	NaN	NaN	-0.364329	NaN	NaN	NaN	11	11	11	27	27	27	59.256	0	32.793	99643000	1522100	48512000	49609000
P11940;E7EQV3;E7ERJ7;P11940-2;H0YAR2;H0YBQ4;Q9H361			Polyadenylate-binding protein 1;Polyadenylate-binding protein;Polyadenylate-binding protein 3	PABPC1;PABPC3	NaN	0.0927488	0.0114957	-0.124472	-0.0774976	-0.169193	30	30	22	53.9	53.9	41.8	70.67	0	223.05	1771600000	2164700	848080000	921360000
P12004			Proliferating cell nuclear antigen	PCNA	NaN	NaN	NaN	NaN	-0.098969	NaN	11	11	11	57.1	57.1	57.1	28.768	0	109.32	509020000	222650	232840000	275960000
P12236			ADP/ATP translocase 3;ADP/ATP translocase 3, N-terminally processed	SLC25A6	-0.38272	NaN	-0.455673	-0.257183	-0.374879	NaN	19	19	4	49.7	49.7	15.1	32.866	0	66.948	2671300000	9007900	813660000	1848600000
P12268;H0Y4R1;F5H247			Inosine-5-monophosphate dehydrogenase 2	IMPDH2	NaN	NaN	-0.00436351	-0.22852	-0.258563	-0.306448	23	23	22	50.2	50.2	48.6	55.804	0	132.21	1119700000	1156700	537820000	580740000
P12429;D6RA82			Annexin A3;Annexin	ANXA3	NaN	NaN	-0.442967	-0.328725	-0.496957	-0.179564	19	19	19	57	57	57	36.375	0	88.481	989680000	12201000	450540000	526940000
P12814;P12814-2;P12814-3;B7TY16;H9KV75			Alpha-actinin-1	ACTN1	-0.0348105	NaN	-0.103937	-0.0969308	-0.00701405	0.168642	41	25	25	54.7	36.7	36.7	103.06	0	197.27	962070000	2593200	355000000	604470000
P12931;P12931-2			Proto-oncogene tyrosine-protein kinase Src	SRC	NaN	NaN	0.282143	NaN	0.235605	NaN	4	2	2	10.4	6.2	6.2	59.834	0	6.4133	12122000	866720	1764700	9490800
P13639;F5H370;B4DPU3			Elongation factor 2	EEF2	-0.0286312	-0.0163953	-0.141255	-0.0314889	-0.0781067	-0.0298531	45	45	43	48.4	48.4	47.2	95.337	0	286.11	5385500000	284870000	2371000000	2729600000
P13693;E9PJF7;Q8TBK7			Translationally-controlled tumor protein	TPT1	NaN	-0.157013	-0.144026	0.0127833	-0.053898	0.156785	7	7	7	39	39	39	19.595	0	19.654	694570000	1110500	268560000	424890000
P14174			Macrophage migration inhibitory factor	MIF	NaN	NaN	-0.0902499	0.0908535	-0.0893901	NaN	2	2	2	17.4	17.4	17.4	12.476	0	31.501	680000000	1103900	128490000	550410000
P14550			Alcohol dehydrogenase [NADP(+)]	AKR1A1	NaN	NaN	-0.5013	NaN	0.0306892	NaN	6	6	6	19.7	19.7	19.7	36.573	0	14.388	91645000	12970000	32763000	45911000
P14618;P14618-2;P14618-3;E9PF79;H3BTN5;H3BQ34			Pyruvate kinase PKM;Pyruvate kinase	PKM	-0.10507	0.143393	-0.148929	0.0969364	-0.188825	0.125783	37	37	37	80.2	80.2	80.2	57.936	0	323.31	7088900000	479000000	2464000000	4145900000
P14625;E9PEX3			Endoplasmin	HSP90B1	-0.0929709	-0.0434228	-0.200465	0.24306	-0.270225	0.169284	37	35	35	45.3	43.6	43.6	92.468	0	148.78	2229200000	5886700	996260000	1227100000
P14866;A6NIT8			Heterogeneous nuclear ribonucleoprotein L	HNRNPL	NaN	NaN	-0.422308	NaN	NaN	NaN	16	16	16	42.6	42.6	42.6	64.132	0	174.93	1102300000	1288300	404790000	696190000
P14868;Q68CR9			Aspartate--tRNA ligase, cytoplasmic	DARS	NaN	NaN	-0.435905	-0.663648	NaN	NaN	28	28	28	63.1	63.1	63.1	57.136	0	120.16	746420000	1102300	310070000	435250000
P15170-2;P15170;H3BR35			Eukaryotic peptide chain release factor GTP-binding subunit ERF3A	GSPT1	-0.0605627	NaN	-0.0899428	NaN	-0.107353	NaN	14	14	10	28.6	28.6	22.3	68.6	0	53.815	262940000	1423700	101470000	160060000
P15311;E7EQR4			Ezrin	EZR	0.274649	0.487795	0.00360232	0.0116388	-0.00723156	0.154583	41	29	27	54.1	39.9	39.9	69.412	0	147.93	1440800000	9283900	641870000	789600000
P15880;H0YEN5;I3L404;E9PM36;E9PQD7;E9PMM9			40S ribosomal protein S2	RPS2	-0.21419	-0.139268	-0.525247	-0.45688	-0.318866	NaN	16	16	16	48.1	48.1	48.1	31.324	0	48.334	2043300000	5355300	701410000	1336500000
P16401			Histone H1.5	HIST1H1B	NaN	NaN	-0.553214	NaN	-0.427072	NaN	13	11	11	37.2	26.5	26.5	22.58	0	41.877	1117000000	406530	354290000	762270000
P17050;H0Y8C1			Alpha-N-acetylgalactosaminidase	NAGA	NaN	NaN	0.177599	0.561888	NaN	NaN	3	3	3	9.7	9.7	9.7	46.564	0	4.7463	15845000	2461100	5520500	7863000
P17066;B4DHP5;P48741			Heat shock 70 kDa protein 6;Putative heat shock 70 kDa protein 7	HSPA6;HSPA7	0.357045	0.10044	0.378512	0.0137839	NaN	-0.195748	14	2	2	17	3.7	3.7	71.027	0	28.803	1534400000	35544000	643380000	855450000
P17301			Integrin alpha-2	ITGA2	-0.0914791	0.180912	-0.148305	-0.135158	-0.0538232	-0.079158	16	16	3	18.7	18.7	3.7	129.29	0	69.366	123670000	10735000	51461000	61469000
P17612-2;P17612			cAMP-dependent protein kinase catalytic subunit alpha	PRKACA	NaN	NaN	-0.0985055	0.201132	-0.0721794	-0.210246	3	3	3	8.2	8.2	8.2	39.821	0	6.0941	16921000	3277400	531760	13112000
P17655;H0Y323;P17655-2			Calpain-2 catalytic subunit	CAPN2	NaN	NaN	-0.296315	-0.570593	-0.429615	NaN	23	23	23	38.4	38.4	38.4	79.994	0	76.783	560900000	2832300	258450000	299610000
P17812;B4DR64			CTP synthase 1	CTPS1	NaN	NaN	-0.0974556	-0.352603	-0.150785	-0.472109	19	19	18	41.8	41.8	39.8	66.69	0	113.35	587760000	2488900	192420000	392850000
P17980;E9PM69;E9PMD8;E9PKD5;E9PN50			26S protease regulatory subunit 6A	PSMC3	-0.0592093	-0.277831	-0.00291719	-0.244326	0.31487	-0.631064	14	14	14	38.5	38.5	38.5	49.203	0	66.281	349960000	10234000	154120000	185610000
P17987;E7EQR6;F5H282;E7ERF2			T-complex protein 1 subunit alpha	TCP1	-0.0649929	-0.321333	-0.0740006	-0.269704	-0.128708	-0.247303	27	27	27	49.8	49.8	49.8	60.343	0	154.62	1658900000	10605000	734370000	913910000
P18085;C9JAK5;C9JPM4			ADP-ribosylation factor 4	ARF4	NaN	NaN	0.444455	0.669299	0.441377	NaN	7	5	5	47.2	30	30	20.511	0	22.633	181110000	3077800	57641000	120390000
P18124;A8MUD9			60S ribosomal protein L7	RPL7	NaN	NaN	0.409147	NaN	-0.235144	NaN	19	19	19	50.4	50.4	50.4	29.225	0	58.285	1745300000	711640	975470000	769150000
P18206-2;P18206;F5H7T3;G8JLL3;Q5JQ13			Vinculin	VCL	-0.0329642	0.209765	-0.0400667	0.115699	0.000288558	0.00590291	48	48	48	47.8	47.8	47.8	116.72	0	228.43	1422900000	170960000	463090000	788870000
P18669;E7EMA8			Phosphoglycerate mutase 1	PGAM1	-0.0702696	-0.145175	-0.0943256	0.0380147	-0.0718912	-0.527242	18	18	18	66.1	66.1	66.1	28.804	0	157.38	1639700000	18792000	825230000	795700000
P19623			Spermidine synthase	SRM	NaN	NaN	NaN	NaN	-0.354427	0.121546	6	6	6	25.5	25.5	25.5	33.824	0	36.535	116230000	1048900	38943000	76241000
P20020-5;P20020-2;P20020-6;P20020-3;P20020-4;P20020;E7ERY9;Q16720-8;Q16720-7;Q16720-6;Q16720-3;Q16720-5;Q16720-2;Q16720-4;Q16720;H0Y7S3;F5H7F7;E7EME2;Q01814-4;Q01814-7;Q01814-3;Q01814-6;Q01814-2;Q01814-8;Q01814-5;Q01814			Plasma membrane calcium-transporting ATPase 1;Calcium-transporting ATPase;Plasma membrane calcium-transporting ATPase 3;Plasma membrane calcium-transporting ATPase 2	ATP2B1;ATP2B3;ATP2B2	-0.0628515	0.106348	-0.0796153	-0.0123008	-0.0168769	0.0646069	8	8	3	7.5	7.5	3.1	129.15	0	29.902	50622000	18905000	9606000	22111000
P20340-2;P20340;H0YGL6;F5H668;F5GZB1;H7BYW1;F5H3K7;Q1W5D8			Ras-related protein Rab-6A	RAB6A	0.0253123	NaN	-0.0839973	0.285935	-0.066382	NaN	8	8	4	38	38	17.3	23.548	0	27.244	449000000	33215000	151930000	263860000
P21281;H0YC04			V-type proton ATPase subunit B, brain isoform	ATP6V1B2	NaN	NaN	-0.0715273	0.0159258	-0.161072	NaN	14	14	14	34.6	34.6	34.6	56.5	0	46.952	117880000	6385900	61126000	50366000
P21291;B3KVC9;E9PS42;E9PND2;E9PP21			Cysteine and glycine-rich protein 1	CSRP1	NaN	NaN	0.0268709	NaN	-0.120671	NaN	6	6	6	50.8	50.8	50.8	20.567	0	28.861	149570000	2379400	72267000	74927000
P21333-2;P21333;Q5HY54			Filamin-A	FLNA	-0.0841961	0.135272	-0.0592093	0.0553346	-0.169599	-0.140857	95	91	6	46.6	45.7	2.8	280.01	0	323.31	3710200000	1090900000	958190000	1661100000
P21399;Q9HBB2;Q59FI0;Q5VZA6			Cytoplasmic aconitate hydratase;Aconitate hydratase	ACO1;IRP1	NaN	NaN	-0.366913	0.00906043	-0.525476	-0.143293	21	21	21	26.7	26.7	26.7	98.398	0	51.917	575940000	441460000	33773000	100700000
P21589;P21589-2			5-nucleotidase	NT5E	NaN	-0.275524	-0.0778326	-0.150929	-0.0647817	-0.266663	28	28	28	48.6	48.6	48.6	63.367	0	138.24	1728800000	4068400	732230000	992480000
P21980;B4DIT7;F5H6P0;P21980-2			Protein-glutamine gamma-glutamyltransferase 2	TGM2	NaN	NaN	-0.431871	0.118626	-0.536398	NaN	28	28	27	45.7	45.7	44.7	77.328	0	201.2	3900000000	9710500	1881200000	2009100000
P22102;P22102-2			Trifunctional purine biosynthetic protein adenosine-3;Phosphoribosylamine--glycine ligase;Phosphoribosylformylglycinamidine cyclo-ligase;Phosphoribosylglycinamide formyltransferase	GART	NaN	NaN	-0.267149	-0.0347809	-0.296651	0.0315363	25	25	25	34.3	34.3	34.3	107.77	0	107.15	598610000	3541600	291020000	304050000
P22234;P22234-2;E9PBS1;D6RF62			Multifunctional protein ADE2;Phosphoribosylaminoimidazole-succinocarboxamide synthase;Phosphoribosylaminoimidazole carboxylase	PAICS	NaN	-0.122586	-0.255615	-0.339035	0.0255958	0.0866479	17	17	17	46.6	46.6	46.6	47.079	0	69.939	889410000	14437000	357910000	517060000
P22314			Ubiquitin-like modifier-activating enzyme 1	UBA1	-0.128409	-0.250354	-0.260532	-0.192332	-0.199371	-0.178959	35	35	35	38.3	38.3	38.3	117.85	0	323.31	2708700000	227170000	1132800000	1348700000
P23381-2;P23381;H0YJP3			Tryptophan--tRNA ligase, cytoplasmic;T1-TrpRS;T2-TrpRS	WARS	NaN	NaN	-0.114472	-0.125777	-0.265015	0.0920721	9	9	9	31.8	31.8	31.8	48.179	0	46.3	217180000	11095000	81821000	124270000
P23396;E9PL09;E9PPU1;H0YEU2;E9PL45;F2Z2S8;H0YCJ7			40S ribosomal protein S3	RPS3	NaN	NaN	NaN	NaN	-0.181706	NaN	19	19	19	74.1	74.1	74.1	26.688	0	78.961	1985700000	305630	680270000	1305100000
P23526;F5H737			Adenosylhomocysteinase	AHCY	-0.287219	NaN	0.0261627	0.206643	-0.042858	-0.111383	27	27	27	49.3	49.3	49.3	47.716	0	119.16	2288900000	1106300000	569010000	613520000
P23528;E9PP50;G3V1A4;E9PK25;E9PQB7;E9PS23			Cofilin-1	CFL1	0.129745	0.130008	0.230695	0.198368	0.151599	0.130799	16	16	11	81.9	81.9	56	18.502	0	208.41	5396800000	150770000	2188600000	3057400000
P23634-5;P23634-4;P23634-3;P23634-2;P23634-7;P23634-6;P23634-8;P23634			Plasma membrane calcium-transporting ATPase 4	ATP2B4	NaN	NaN	-0.185409	NaN	NaN	NaN	6	1	1	5.3	0.7	0.7	124.01	0.0069498	1.9094	1066800	624130	241090	201620
P24534			Elongation factor 1-beta	EEF1B2	NaN	NaN	-0.303668	-0.0384656	NaN	NaN	6	6	6	29.8	29.8	29.8	24.763	0	82.447	567050000	1107700	248690000	317260000
P24666;G5E9R5;B5MCC7;F2Z2Q9;C9JNS5;P24666-3;P24666-2			Low molecular weight phosphotyrosine protein phosphatase	ACP1	NaN	NaN	-0.320738	NaN	NaN	NaN	7	7	7	55.1	55.1	55.1	18.042	0	37.9	62388000	542810	32236000	29610000
P25786;P25786-2;F5GX11			Proteasome subunit alpha type-1	PSMA1	0.00834347	NaN	-0.0889144	-0.0794171	-0.154361	-0.0376509	12	12	12	46.4	46.4	46.4	29.555	0	40.03	485460000	13951000	170990000	300520000
P25788-2;P25788;G3V4X5			Proteasome subunit alpha type-3	PSMA3	-0.0265577	-0.0104395	-0.160298	NaN	0.0309717	0.529671	7	7	7	34.3	34.3	34.3	27.647	0	85.748	344920000	3429700	149620000	191860000
P26038			Moesin	MSN	0.146134	0.102188	0.0992279	0.064469	0.139208	0.111833	47	47	34	62.2	62.2	45.4	67.819	0	219.06	2465300000	158150000	940540000	1366600000
P26373;F5H1S2			60S ribosomal protein L13	RPL13	NaN	0.0360461	-0.0687708	0.117961	-0.0873195	0.0416635	12	12	12	47.9	47.9	47.9	24.261	0	66.9	1811000000	3561200	764900000	1042600000
P26639;B4DEG8;E7ERI3;G3XAN9			Threonine--tRNA ligase, cytoplasmic	TARS	-0.135491	-0.125919	-0.13473	0.040121	-0.0177384	-0.0238857	37	37	37	51.3	51.3	51.3	83.434	0	121.6	1990900000	10758000	921710000	1058400000
P26641;B4DTG2			Elongation factor 1-gamma	EEF1G	-0.193998	-0.133511	-0.369706	-0.123277	-0.0574817	-0.0146744	18	18	18	42.8	42.8	42.8	50.118	0	109.52	2764800000	34378000	1135800000	1594700000
P27348;B4DMT8;E9PG15			14-3-3 protein theta	YWHAQ	0.0207689	0.409581	0.000288558	0.0851526	-0.0120825	0.0190613	18	15	15	56.7	53.1	53.1	27.764	0	145.76	731330000	44667000	270280000	416390000
P27361-2;P27361;E9PJF0;E9PQW4;P27361-3;B3KR49;E9PBK7			Mitogen-activated protein kinase 3;Mitogen-activated protein kinase	MAPK3	NaN	NaN	-0.308162	NaN	0.167358	NaN	4	2	2	13.7	7.5	7.5	38.274	0	6.0921	10904000	3617400	2968300	4318400
P27635;F8W7C6			60S ribosomal protein L10	RPL10	NaN	-0.123465	-0.12551	-0.075292	-0.177229	-0.14307	12	12	12	50.9	50.9	50.9	24.604	0	62.279	902070000	2634300	302400000	597030000
P28066			Proteasome subunit alpha type-5	PSMA5	-0.19281	-0.0924633	-0.0805608	-0.186377	-0.107337	-0.303436	9	9	9	44	44	44	26.411	0	31.141	445830000	8593600	183010000	254230000
P28070			Proteasome subunit beta type-4	PSMB4	NaN	NaN	-0.301408	NaN	-0.0844409	NaN	6	6	6	30.7	30.7	30.7	29.204	0	27.409	221670000	1045600	90715000	129910000
P28072			Proteasome subunit beta type-6	PSMB6	NaN	NaN	0.0970713	0.281787	0.116232	0.0835197	6	6	6	30.1	30.1	30.1	25.357	0	20.449	276830000	3222400	143190000	130420000
P28482;B4DHN0;A8CZ64			Mitogen-activated protein kinase 1;Mitogen-activated protein kinase	MAPK1	NaN	NaN	0.00129789	-0.0316954	-0.202207	NaN	13	13	11	47.5	47.5	41.7	41.389	0	31.307	192520000	53318000	60056000	79145000
P28838-2;P28838			Cytosol aminopeptidase	LAP3	-0.161379	NaN	-0.173449	NaN	NaN	NaN	23	23	23	57	57	57	52.771	0	95.063	411090000	61591000	181720000	167790000
P29279-2;P29279			Connective tissue growth factor	CTGF	NaN	NaN	-0.219287	-0.105846	-0.34172	NaN	6	6	6	18.9	18.9	18.9	35.205	0	10.366	26700000	509530	10529000	15662000
P29317			Ephrin type-A receptor 2	EPHA2	0.319965	NaN	0.214498	-0.0998655	0.244035	-0.197236	27	27	25	32.8	32.8	30.8	108.27	0	87.327	610630000	3167900	200490000	406980000
P29966			Myristoylated alanine-rich C-kinase substrate	MARCKS	NaN	NaN	0.193204	NaN	-0.0341307	0	7	7	7	28	28	28	31.554	0	27.294	46214000	1549800	12178000	32487000
P30041			Peroxiredoxin-6	PRDX6	NaN	0.390227	-0.175012	0.348912	-0.12975	0.294077	16	16	16	61.2	61.2	61.2	25.035	0	164.14	1473300000	25148000	662950000	785220000
P30050;P30050-2			60S ribosomal protein L12	RPL12	-0.0311941	NaN	-0.0578121	-0.137235	-0.112943	0.0447438	9	9	9	63.6	63.6	63.6	17.818	0	54.416	792010000	2926200	359670000	429410000
P30086;B4DRT4			Phosphatidylethanolamine-binding protein 1;Hippocampal cholinergic neurostimulating peptide	PEBP1	0.0270125	0.0132121	0.026021	0.0140695	0.0107799	0.0378742	12	12	12	75.4	75.4	75.4	21.057	0	143.19	1054200000	6959800	395610000	651630000
P31689;B7Z5C0;F5GZ88			DnaJ homolog subfamily A member 1	DNAJA1	0.350497	0.0783365	0.422879	0.0779266	0.395502	0.0802483	10	10	10	39.5	39.5	39.5	44.868	0	52.047	367550000	2301300	172950000	192290000
P31939;E9PBU3;F5GWY2			Bifunctional purine biosynthesis protein PURH;Phosphoribosylaminoimidazolecarboxamide formyltransferase;IMP cyclohydrolase	ATIC	-0.177604	-0.126801	-0.100762	-0.080576	-0.0129848	NaN	33	33	33	70.6	70.6	70.6	64.615	0	186.9	1244200000	133130000	488620000	622460000
P31946;Q4VY19			14-3-3 protein beta/alpha;14-3-3 protein beta/alpha, N-terminally processed	YWHAB	NaN	0.363227	0.328032	0.00144204	0.0119249	0.327228	18	1	1	57.7	4.1	4.1	28.082	0	3.5903	29995000	4986600	17280000	7727800
P31946-2			14-3-3 protein beta/alpha;14-3-3 protein beta/alpha, N-terminally processed	YWHAB	0.17031	0.456806	0.0366088	0.0861043	0.0312541	0.126312	18	14	1	57.8	51.6	3.7	27.85	0	119.1	1073300000	58159000	396870000	618270000
P31947-2;P31947			14-3-3 protein sigma	SFN	0.00100953	0.231924	0.0592169	0.254594	-0.00219453	0.131721	10	9	9	39.4	35.6	35.6	24.336	0	37.128	610430000	29671000	220670000	360080000
P31948;G3XAD8;F5H0T1			Stress-induced-phosphoprotein 1	STIP1	NaN	NaN	NaN	-0.293889	-0.13576	-0.771569	44	44	44	64.1	64.1	64.1	62.639	0	169.01	2012500000	831890	838600000	1173000000
P31949			Protein S100-A11;Protein S100-A11, N-terminally processed	S100A11	-0.317499	-0.0571665	-0.351663	-0.134382	-0.315846	-0.050099	6	6	6	41	41	41	11.74	0	26.86	653510000	44557000	274890000	334060000
P32119;A6NIW5			Peroxiredoxin-2	PRDX2	NaN	NaN	-0.225852	-0.193206	-0.180103	NaN	10	9	9	50.5	44.9	44.9	21.892	0	25.683	252670000	10887000	110080000	131710000
P33176			Kinesin-1 heavy chain	KIF5B	NaN	NaN	NaN	-0.263352	-0.0783199	-0.246207	42	42	42	51.9	51.9	51.9	109.68	0	251.69	761540000	648780	180440000	580460000
P34896-2;P34896;A8MYA6;P34896-3;B4DPM9			Serine hydroxymethyltransferase, cytosolic	SHMT1	NaN	NaN	NaN	NaN	0.180657	NaN	10	9	9	30.6	27.5	27.5	49.027	0	35.954	103520000	32538000	32437000	38549000
P34932;F5H3R0			Heat shock 70 kDa protein 4	HSPA4	NaN	NaN	-0.0109046	NaN	0.0518593	-0.0189365	31	27	26	47.7	43.8	41.9	94.33	0	129.88	481180000	1752000	171270000	308160000
P35241;A7YIJ8;F5H1A7;H7BZI4			Radixin	RDX	NaN	0.569588	0.165687	0.194339	0.24062	0.412944	28	13	13	37.2	19.2	19.2	68.563	0	33.586	146180000	642940	48682000	96852000
P35268			60S ribosomal protein L22	RPL22	0.141302	NaN	-0.193899	NaN	NaN	NaN	6	6	6	42.2	42.2	42.2	14.787	0	18.57	762260000	448170	259820000	502000000
P35579;P35579-2			Myosin-9	MYH9	0.0965318	-0.0284399	-0.0547819	0.165944	-0.0440029	0.11023	95	95	77	48.3	48.3	39.6	226.53	0	323.31	1803300000	271530000	499200000	1032600000
P35998;B7Z5E2			26S protease regulatory subunit 7	PSMC2	0.10286	-0.400416	-0.102419	-0.189335	-0.0592845	-0.251642	26	26	26	65.1	65.1	65.1	48.633	0	134.79	499850000	9560000	177130000	313160000
P36405			ADP-ribosylation factor-like protein 3	ARL3	NaN	NaN	-0.0180158	NaN	-0.224081	NaN	4	4	4	32.4	32.4	32.4	20.455	0	15.952	40138000	949860	22594000	16595000
P36507			Dual specificity mitogen-activated protein kinase kinase 2	MAP2K2	NaN	NaN	NaN	NaN	-0.758331	NaN	5	5	3	14.5	14.5	9.2	44.424	0	9.9198	59071000	1566500	21872000	35632000
P37173;P37173-2;F8WCK9			TGF-beta receptor type-2	TGFBR2	NaN	NaN	0.365133	NaN	0.338567	NaN	2	2	2	3.9	3.9	3.9	64.567	0.0071538	1.8713	3697500	857940	998440	1841100
P37802			Transgelin-2	TAGLN2	0.0593554	0.878608	0.134089	0.148739	-0.0140479	0.286645	12	12	12	60.8	60.8	60.8	22.391	0	86.368	1121500000	60948000	396370000	664210000
P39019			40S ribosomal protein S19	RPS19	NaN	NaN	-0.190618	NaN	-0.248828	NaN	13	13	13	57.9	57.9	57.9	16.06	0	47.279	1259400000	2760500	415770000	840880000
P39023;G5E9G0;B5MCW2;H7C422			60S ribosomal protein L3	RPL3	-0.0465634	NaN	0.0619835	NaN	-0.208844	NaN	18	18	18	39.2	39.2	39.2	46.108	0	85.003	1385200000	687860	549250000	835220000
P40222			Alpha-taxilin	TXLNA	NaN	NaN	NaN	NaN	-0.128298	NaN	7	7	7	22.2	22.2	22.2	61.89	0	17.665	14154000	1954900	8623500	3575800
P40227;B4DPJ8;A6NCD2			T-complex protein 1 subunit zeta	CCT6A	-0.120326	0.613437	-0.112272	-0.166276	-0.0893134	-0.276031	19	19	15	35.8	35.8	28.2	58.024	0	87.443	1147800000	19923000	530040000	597860000
P40926;E9PDB2;G3XAL0			Malate dehydrogenase, mitochondrial;Malate dehydrogenase	MDH2	NaN	NaN	-0.192398	0.176706	-0.316905	-0.0667899	18	18	18	58.3	58.3	58.3	35.503	0	104.61	1361400000	3028600	534500000	823840000
P41091;Q2VIR3			Eukaryotic translation initiation factor 2 subunit 3;Putative eukaryotic translation initiation factor 2 subunit 3-like protein	EIF2S3;EIF2S3L	NaN	NaN	-0.111711	NaN	-0.292157	NaN	17	17	17	45.8	45.8	45.8	51.109	0	97.01	755400000	492150	285760000	469140000
P41250			Glycine--tRNA ligase	GARS	-0.0396366	-0.181558	-0.185605	-0.235263	-0.102791	-0.361046	17	17	17	24.1	24.1	24.1	83.165	0	50.341	309020000	1678100	139860000	167480000
P41252			Isoleucine--tRNA ligase, cytoplasmic	IARS	NaN	NaN	NaN	NaN	0.142871	NaN	28	28	28	28.1	28.1	28.1	144.5	0	116.57	549850000	298150	189410000	360150000
P42224;P42224-2			Signal transducer and activator of transcription 1-alpha/beta	STAT1	NaN	NaN	NaN	NaN	-0.73238	NaN	13	13	13	23.3	23.3	23.3	87.334	0	47.261	121300000	1366900	53582000	66346000
P42677;Q5T4L4			40S ribosomal protein S27	RPS27	-0.117114	0.115033	-0.144122	0.162597	NaN	0.0539454	7	7	3	42.9	42.9	15.5	9.461	0	25.578	716040000	1824100	248540000	465670000
P43487;C9JXG8;C9JGV6;C9JJ34;B7Z6U1			Ran-specific GTPase-activating protein	RANBP1	NaN	NaN	0.0106367	0.0805212	0.259544	0.0985544	7	7	7	43.8	43.8	43.8	23.31	0	38.845	246430000	2196100	79278000	164960000
P43686;P43686-2			26S protease regulatory subunit 6B	PSMC4	-0.198974	NaN	-0.288717	NaN	NaN	-0.664723	18	17	17	46.7	45	45	47.366	0	42.428	242630000	864890	124710000	117050000
P45974-2;P45974			Ubiquitin carboxyl-terminal hydrolase 5	USP5	NaN	NaN	-0.0945567	NaN	NaN	NaN	12	12	11	15.2	15.2	13.9	93.307	0	37.908	81100000	279660	24832000	55988000
P46060;F8W7I9			Ran GTPase-activating protein 1	RANGAP1	NaN	NaN	NaN	NaN	-0.0548718	NaN	14	14	14	29.1	29.1	29.1	63.541	0	90.89	191780000	205400	78943000	112630000
P46776;E9PLL6;E9PJD9			60S ribosomal protein L27a	RPL27A	-0.131582	NaN	-0.063952	-0.109592	-0.067062	-0.460866	8	8	8	39.9	39.9	39.9	16.561	0	18.468	713780000	3352900	333250000	377180000
P46782			40S ribosomal protein S5;40S ribosomal protein S5, N-terminally processed	RPS5	NaN	-0.0319166	0.224164	NaN	NaN	NaN	10	10	10	29.9	29.9	29.9	22.876	0	60.975	744580000	263610	225830000	518490000
P46940;H0YLE8			Ras GTPase-activating-like protein IQGAP1	IQGAP1	0.0947765	0.409472	-0.00595617	0.244035	0.0411028	NaN	42	42	40	28.4	28.4	27.4	189.25	0	201.95	524170000	3521400	131480000	389170000
P47755;C9JUG7;F8W9N7;B4DG50			F-actin-capping protein subunit alpha-2	CAPZA2	NaN	NaN	0.0535284	NaN	-0.356255	NaN	5	4	4	29	25.5	25.5	32.949	0	22.206	54591000	3109600	25761000	25721000
P48163;B4DZ70;F5H4W0			NADP-dependent malic enzyme	ME1	NaN	-1.98616	NaN	NaN	-0.322938	NaN	11	11	11	24.7	24.7	24.7	64.149	0	39.153	156330000	539620	61060000	94733000
P48643;E7EWW2;E7ENZ3;B7ZAR1;E9PCA1;B4DYD8			T-complex protein 1 subunit epsilon	CCT5	-0.103689	-0.125069	-0.0791427	-0.0894055	-0.252106	-0.212233	24	24	24	47.5	47.5	47.5	59.67	0	100.89	2042600000	27757000	801620000	1213200000
P49006			MARCKS-related protein	MARCKSL1	-0.010861	-0.0545721	0.0816123	0.0244615	-0.0449551	0.192825	4	4	4	37.4	37.4	37.4	19.529	0	13.223	34452000	746810	16082000	17623000
P49189;B4DXY7			4-trimethylaminobutyraldehyde dehydrogenase	ALDH9A1	0.327228	NaN	-0.1551	NaN	NaN	NaN	19	19	19	45.7	45.7	45.7	53.801	0	90.271	368880000	78695000	112490000	177690000
P49327			Fatty acid synthase;[Acyl-carrier-protein] S-acetyltransferase;[Acyl-carrier-protein] S-malonyltransferase;3-oxoacyl-[acyl-carrier-protein] synthase;3-oxoacyl-[acyl-carrier-protein] reductase;3-hydroxyacyl-[acyl-carrier-protein] dehydratase;Enoyl-[acyl-carrier-protein] reductase;Oleoyl-[acyl-carrier-protein] hydrolase	FASN	-0.0604124	0.173639	-0.140348	-0.213738	-0.0942795	0.315334	100	100	100	47.1	47.1	47.1	273.42	0	323.31	4936400000	21524000	1555300000	3359600000
P49368;B4DUR8;P49368-2			T-complex protein 1 subunit gamma	CCT3	0.5757	0.307428	-0.104946	-0.0693459	-0.135348	-0.252312	27	27	27	54.5	54.5	54.5	60.533	0	97.787	1764500000	26098000	617160000	1121200000
P49588			Alanine--tRNA ligase, cytoplasmic	AARS	-0.0698455	-0.277412	-0.0984592	-0.169453	-0.0904189	-0.187132	30	30	30	35.7	35.7	35.7	106.81	0	155.65	907790000	13786000	307690000	586320000
Q5T5C7;P49591			Serine--tRNA ligase, cytoplasmic	SARS	NaN	NaN	NaN	NaN	0.0265876	-0.350909	11	11	11	25.7	25.7	25.7	61.312	0	28.749	194010000	17268000	63958000	112790000
P49773;D6REP8;D6RE99;D6RD60			Histidine triad nucleotide-binding protein 1	HINT1	-0.297059	-0.269112	-0.487743	-0.191393	-0.467154	-0.158301	7	7	7	59.5	59.5	59.5	13.802	0	18.941	550040000	28105000	248130000	273800000
P50148;B1AM21			Guanine nucleotide-binding protein G(q) subunit alpha	GNAQ	NaN	0.98783	0.108357	-0.000158663	0.181675	0.817623	10	10	6	26.7	26.7	18.1	42.142	0	23.321	66247000	15531000	18192000	32524000
P50454;B4DN87;E9PR70;E9PPV6;E9PKH2;E9PK86;E9PMI5			Serpin H1	SERPINH1	NaN	NaN	NaN	0.252173	NaN	NaN	13	13	13	44.7	44.7	44.7	46.44	0	59.611	226060000	3268200	91799000	130990000
P50502;Q3KNR6;Q8NFI4;H7C3I1;F6VDH7;Q8IZP2			Hsc70-interacting protein;Putative protein FAM10A5;Putative protein FAM10A4	ST13;ST13P5;ST13P4	0.264597	0.120219	0.361319	0.063641	0.293841	0.0946415	13	13	13	33.3	33.3	33.3	41.331	0	43.121	641940000	12398000	265210000	364340000
P50552			Vasodilator-stimulated phosphoprotein	VASP	NaN	NaN	-0.0725283	NaN	-0.0364667	NaN	15	15	15	46.8	46.8	46.8	39.829	0	52.941	199860000	86245000	27793000	85822000
P50570-2;P50570;F5H4R9;A8K1B6;E9PEQ4			Dynamin-2	DNM2	-0.499055	NaN	-0.528781	NaN	-0.658652	NaN	21	21	21	33	33	33	97.651	0	62.963	172870000	4597500	69827000	98449000
P50991;B7Z9L0;F5H5W3;B7Z2F4			T-complex protein 1 subunit delta	CCT4	NaN	-0.275594	-0.185195	-0.191228	-0.256925	-0.299702	28	28	28	53.4	53.4	53.4	57.924	0	175.79	1406200000	28902000	543390000	833890000
P51149;C9J592;C9J8S3;C9IZZ0;C9J4V0			Ras-related protein Rab-7a	RAB7A	-0.0779392	-0.155164	0.0308304	-0.0907722	0.1153	0.0422241	15	15	15	72.5	72.5	72.5	23.489	0	121.23	715840000	81918000	202860000	431060000
P51153			Ras-related protein Rab-13	RAB13	0.154713	-0.239771	0.0441843	-0.174768	0.122209	-0.139013	6	5	4	33	27.6	24.1	22.774	0	9.7543	51003000	9598100	13737000	27667000
P51665;H3BNT7;H3BTM8;B4DXI8			26S proteasome non-ATPase regulatory subunit 7	PSMD7	NaN	NaN	NaN	-0.414999	1.99729	NaN	8	8	8	31.5	31.5	31.5	37.025	0	29.666	148640000	2049700	53662000	92925000
P52565;A8MXW0			Rho GDP-dissociation inhibitor 1	ARHGDIA	NaN	NaN	-0.116614	NaN	NaN	NaN	8	8	8	49	49	49	23.207	0	39.886	512870000	270080	167800000	344800000
P52907			F-actin-capping protein subunit alpha-1	CAPZA1	NaN	0.198871	0.202888	0.188401	0.0897694	NaN	10	10	9	48.3	48.3	44.8	32.922	0	44.528	272890000	22436000	132160000	118290000
P53597			Succinyl-CoA ligase [ADP/GDP-forming] subunit alpha, mitochondrial	SUCLG1	NaN	NaN	NaN	NaN	NaN	-0.776652	6	6	6	26.3	26.3	26.3	36.249	0	13.992	119410000	191520	31381000	87836000
P53621;P53621-2			Coatomer subunit alpha;Xenin;Proxenin	COPA	NaN	NaN	-0.203485	-0.0490538	-0.0286165	-0.345656	39	39	39	36.8	36.8	36.8	138.34	0	110.59	531000000	1608700	147060000	382340000
P54920			Alpha-soluble NSF attachment protein	NAPA	0.00992034	NaN	0.0635029	-0.105442	0.161178	NaN	7	7	7	34.9	34.9	34.9	33.232	0	28.372	69824000	7078700	21209000	41536000
P55036;Q5VWC4;P55036-2;A6PVX3			26S proteasome non-ATPase regulatory subunit 4	PSMD4	NaN	NaN	0.104068	NaN	NaN	-0.101381	9	9	9	34.2	34.2	34.2	40.736	0	45.65	249380000	637930	61985000	186760000
P55060-3;P55060;F8W904;B4DUC5;B4DM67			Exportin-2	CSE1L	NaN	NaN	-0.386035	-0.365909	-0.309431	NaN	28	28	28	29.6	29.6	29.6	107.78	0	168.85	1194500000	21226000	503400000	669850000
P55072			Transitional endoplasmic reticulum ATPase	VCP	-0.186787	-0.179596	-0.122507	-0.109857	-0.124566	-0.178029	42	42	42	53.5	53.5	53.5	89.321	0	323.31	3044600000	18451000	1172000000	1854100000
P56537;B7ZBH1;B7ZBG9			Eukaryotic translation initiation factor 6	EIF6	NaN	NaN	-0.0393993	-0.380371	-0.0658987	0.0392789	5	5	5	33.1	33.1	33.1	26.599	0	50.452	234810000	2081900	83514000	149210000
P60174-1;P60174;B7Z5D8			Triosephosphate isomerase	TPI1	-0.136934	-0.134034	-0.154747	-0.0531793	-0.179057	-0.121785	17	17	17	79.5	79.5	79.5	26.669	0	230.1	1458300000	22099000	632500000	803710000
P60660-2;F8W1R7;G8JLA2;G3V1V0;P60660;F8VZV5;B7Z6Z4;F8VPF3;G3V1Y7			Myosin light polypeptide 6	MYL6	0.133432	0.404794	0.110363	0.368489	0.194087	0.227618	10	10	10	74.8	74.8	74.8	16.961	0	91.818	780860000	47870000	316350000	416640000
P60709;B4E335;P63261;F5H0N0;B4DW52;I3L3I4;F5GYT4;I3L3I0;I3L1U9;Q5T8M7;F5H1C1			Actin, cytoplasmic 1;Actin, cytoplasmic 1, N-terminally processed;Actin, cytoplasmic 2;Actin, cytoplasmic 2, N-terminally processed	ACTB;ACTG1	0.0721745	0.128557	0.0760118	0.171207	0.0216219	0.134352	36	36	14	84.8	84.8	43.7	41.736	0	323.31	52208000000	4114600000	19663000000	28430000000
P60842			Eukaryotic initiation factor 4A-I	EIF4A1	-0.0959746	-0.116051	-0.00484117	-0.0198869	-0.0654608	0.00848693	25	25	14	61.6	61.6	34.7	46.153	0	172.52	3346800000	96729000	1227100000	2022900000
P60866;P60866-2;E5RJX2;E5RIP1			40S ribosomal protein S20	RPS20	-0.135269	NaN	0.0382958	0.0244615	NaN	NaN	5	5	5	31.1	31.1	31.1	13.373	0	21.776	1134000000	1371300	399650000	733000000
P60891;B1ALA9;B4DNL6			Ribose-phosphate pyrophosphokinase 1	PRPS1	NaN	NaN	-0.041922	NaN	-0.154506	NaN	10	10	3	41.2	41.2	16.4	34.834	0	31.546	102880000	3662400	46308000	52913000
P60903			Protein S100-A10	S100A10	0.00949053	NaN	-0.221472	0.00619029	NaN	NaN	7	7	7	63.9	63.9	63.9	11.203	0	23.374	250060000	654340	71922000	177480000
P60953;P60953-1;E7ETU3			Cell division control protein 42 homolog	CDC42	0.028852	-0.00800024	0.0532504	-0.014383	0.0104934	-0.0303245	9	8	8	41.9	36.1	36.1	21.258	0	40.857	380550000	85563000	105460000	189530000
P60981;P60981-2;F6RFD5			Destrin	DSTN	-0.0662612	0.139993	-0.205164	-0.0606681	-0.171076	-0.569051	8	5	5	38.8	31.5	31.5	18.506	0	45.526	310050000	28987000	118630000	162430000
P61006			Ras-related protein Rab-8A	RAB8A	-0.862129	NaN	0.118891	0.119688	0.0777899	0.0692898	7	6	6	35.3	30	30	23.668	0	30.724	53761000	21714000	6983500	25063000
P61019;P61019-2;F5H399;E9PKL7			Ras-related protein Rab-2A	RAB2A	NaN	0.0856966	0.014641	NaN	-0.0974401	NaN	15	15	8	78.8	78.8	42.5	23.545	0	111.58	348370000	7773000	94726000	245870000
P61026			Ras-related protein Rab-10	RAB10	0.0966667	-0.126927	0.00331442	-0.0426351	0.067501	-0.169436	5	3	3	23.5	14.5	14.5	22.541	0	25.946	111800000	26953000	30878000	53971000
P61081			NEDD8-conjugating enzyme Ubc12	UBE2M	0.424385	NaN	0.146264	0.354114	-0.309681	NaN	6	6	6	31.7	31.7	31.7	20.9	0	28.565	102290000	11027000	31393000	59868000
P61088;F8VQQ8;F8VSD4;F8VV71			Ubiquitin-conjugating enzyme E2 N	UBE2N	0.0892269	NaN	0.00848693	NaN	-0.0354165	-0.0639822	10	10	5	61.2	61.2	41.4	17.138	0	30.316	262520000	720040	112900000	148900000
P61106			Ras-related protein Rab-14	RAB14	0.280125	-0.278969	-0.145749	-0.0699212	0.119157	-0.145143	11	11	11	67.4	67.4	67.4	23.897	0	47.252	153150000	22986000	42182000	87979000
P61158;B4DXW1;F5H3P5;B4DTI0			Actin-related protein 3	ACTR3	0.160533	NaN	-0.0684834	-0.249822	-0.116598	0.166458	21	21	21	61.5	61.5	61.5	47.371	0	132.12	570580000	18235000	230870000	321470000
P61160;E9PF41;G3V1L8;F5H6T1			Actin-related protein 2	ACTR2	0.306612	-0.051743	-0.035801	0.186501	-0.0663518	-0.154747	17	17	17	44.4	44.4	44.4	44.76	0	130.92	472510000	48940000	171150000	252420000
P61163;F5H3I4;B4DXP9			Alpha-centractin	ACTR1A	NaN	NaN	-0.0479051	0.0311129	-0.20146	NaN	7	7	5	24.2	24.2	19.7	42.613	0	28.583	91513000	6869300	57454000	27189000
P84077;P61204;F5H3A6;F5H423;B7ZB63			ADP-ribosylation factor 1;ADP-ribosylation factor 3	ARF1;ARF3	0.191942	NaN	0.297954	0.339935	0.0119249	NaN	8	8	5	52.5	52.5	29.8	20.697	0	46.097	475480000	30817000	117850000	326820000
P61225			Ras-related protein Rap-2b	RAP2B	0.180148	-0.402283	0.0132121	-0.228148	0.0110662	-0.193965	3	3	2	22.4	22.4	16.4	20.504	0	18.459	50407000	8768700	17928000	23711000
P61247;D6RAT0;D6RG13;H0Y9Y4;F5H4F9;E9PFI5;D6RB09;H0Y8L7;D6R9B6			40S ribosomal protein S3a	RPS3A	NaN	NaN	-0.171953	-0.402531	-0.173222	NaN	24	24	24	67	67	67	29.945	0	79.458	3288900000	2147300	1089100000	2197700000
P61254;E5RIT6			60S ribosomal protein L26	RPL26;RPL26L1	NaN	NaN	-0.111757	NaN	NaN	NaN	10	10	2	42.1	42.1	13.1	17.258	0	19.12	684140000	350540	239280000	444510000
P61313;E7EQV9;E7ENU7;E7EX53;Q642I1			60S ribosomal protein L15;Ribosomal protein L15	RPL15	-0.031371	-0.0668958	-0.152725	-0.333425	-0.270904	NaN	9	9	9	38.2	38.2	38.2	24.146	0	27.204	922370000	3834600	495370000	423160000
P61353			60S ribosomal protein L27	RPL27	NaN	NaN	-0.171563	NaN	-0.137711	-0.0261316	8	8	8	49.3	49.3	49.3	15.798	0	24.484	852820000	1500600	376000000	475320000
P61457			Pterin-4-alpha-carbinolamine dehydratase	PCBD1	NaN	NaN	NaN	NaN	NaN	0.128821	1	1	1	13.5	13.5	13.5	11.999	0	4.3143	3334400	509660	2179000	645740
P61586			Transforming protein RhoA	RHOA	0.0583859	0.251325	0.162339	0.100709	0.104202	0.141433	12	12	5	41.5	41.5	22.3	21.768	0	57.785	611620000	103220000	194800000	313600000
P61604;B8ZZL8			10 kDa heat shock protein, mitochondrial	HSPE1	-0.205963	NaN	-0.165111	NaN	-0.253154	NaN	12	12	12	83.3	83.3	83.3	10.932	0	54.946	2478900000	3310400	1196100000	1279500000
P61970;H3BRV9			Nuclear transport factor 2	NUTF2	0.136454	-0.00446486	0.0183493	-0.217608	-0.0443301	-0.349897	6	6	6	61.4	61.4	61.4	14.478	0	46.057	437730000	32137000	175680000	229920000
Q5T6W5;P61978-3;Q5T6W2			Heterogeneous nuclear ribonucleoprotein K	HNRNPK	NaN	NaN	-0.207994	-0.0823468	-0.214475	-0.442418	26	26	2	58.2	58.2	4.9	47.557	0	155.77	3173000000	22716000	1184300000	1966000000
P61981;B4DE78;B4DHC4			14-3-3 protein gamma;14-3-3 protein gamma, N-terminally processed	YWHAG	-0.0105122	0.182311	0.0749164	0.171207	0.142609	0.190678	12	8	8	39.7	30.8	30.8	28.302	0	59.062	283760000	38580000	116070000	129110000
P62136;P62136-2;A6NNR3;E9PMD7;E9PDP1			Serine/threonine-protein phosphatase PP1-alpha catalytic subunit;Serine/threonine-protein phosphatase	PPP1CA	-0.251625	-0.309753	-0.0539579	-0.0584129	0.154324	NaN	18	18	7	49.1	49.1	16.7	37.512	0	73.897	518730000	10707000	195630000	312390000
P62140			Serine/threonine-protein phosphatase PP1-beta catalytic subunit	PPP1CB	NaN	NaN	-0.108239	NaN	-0.216535	0.284396	13	4	4	40.4	15.6	15.6	37.186	0	17.075	62322000	8340200	26933000	27049000
P62191;B4DR63			26S protease regulatory subunit 4	PSMC1	-0.0329052	0.104739	0.153287	-0.0335695	0.183074	-0.0510105	20	19	19	46.4	44.8	44.8	49.184	0	66.973	532710000	5425700	161900000	365390000
P62195;A8K3Z3			26S protease regulatory subunit 8	PSMC5	NaN	NaN	0.428571	NaN	-0.242618	NaN	22	22	20	67	67	62.3	45.626	0	83.759	429570000	1223500	183650000	244690000
P62241;Q5JR95			40S ribosomal protein S8	RPS8	NaN	-0.111165	-0.175452	0.00374607	-0.238408	-0.194592	18	18	18	61.5	61.5	61.5	24.205	0	210.9	3009200000	11103000	1244900000	1753200000
P62249;Q6IPX4			40S ribosomal protein S16	RPS16	NaN	NaN	-0.183966	-0.143086	-0.309485	-0.0771171	12	12	12	58.9	58.9	58.9	16.445	0	36.939	1431300000	4081300	451500000	975680000
P62258;P62258-2;B4DJF2;I3L3T1			14-3-3 protein epsilon	YWHAE	0.269153	0.210015	0.0990932	0.102457	0.0947765	0.0318186	20	19	19	65.5	65.5	65.5	29.174	0	74.956	1747400000	33834000	589820000	1123700000
P62263;H0YB22;E5RH77			40S ribosomal protein S14	RPS14	NaN	NaN	-0.0804235	NaN	NaN	-0.0222145	8	8	8	43	43	43	16.273	0	40.439	1008900000	397440	308210000	700290000
P62266;D6RD47			40S ribosomal protein S23	RPS23	NaN	NaN	NaN	NaN	-0.14417	-0.0515936	5	5	5	29.4	29.4	29.4	15.807	0	14.957	561190000	2227300	212810000	346140000
P62269			40S ribosomal protein S18	RPS18	NaN	NaN	NaN	NaN	-0.161314	NaN	13	13	13	57.9	57.9	57.9	17.718	0	51.151	1759100000	2881000	766620000	989640000
P62280			40S ribosomal protein S11	RPS11	NaN	0.0540844	-0.0696487	0.0153548	0.181929	0.0139266	13	13	13	66.5	66.5	66.5	18.431	0	52.898	1747600000	2403600	561730000	1183500000
P62316			Small nuclear ribonucleoprotein Sm D2	SNRPD2	NaN	NaN	-0.0600513	NaN	NaN	NaN	8	8	8	64.4	64.4	64.4	13.527	0	59.914	450740000	127090	210480000	240140000
P62328;Q5T4B6			Thymosin beta-4;Hematopoietic system regulatory peptide	TMSB4X	NaN	NaN	-0.316492	NaN	-0.603621	NaN	6	6	6	79.5	79.5	79.5	5.0526	0	23.298	588010000	6397500	183360000	398250000
P62330			ADP-ribosylation factor 6	ARF6	NaN	NaN	NaN	NaN	0.441484	NaN	2	2	2	12	12	12	20.082	0	3.1805	14945000	426270	5281200	9237700
P62333;H0YJC0			26S protease regulatory subunit 10B	PSMC6	-0.0753832	-0.0799811	-0.0919096	0.490775	-0.0126646	0.145091	19	19	19	64	64	64	44.172	0	115.82	525160000	7734100	213560000	303870000
P62424;Q5T8U3;Q5T8U2			60S ribosomal protein L7a	RPL7A	NaN	0.193078	-0.20317	0.170694	-0.148113	-0.0504277	19	19	19	51.5	51.5	51.5	29.995	0	55.567	2312100000	3431800	848180000	1460500000
P62495;B7Z7P8;Q96CG1			Eukaryotic peptide chain release factor subunit 1	ETF1	NaN	NaN	NaN	0.320542	0.0551957	NaN	12	12	12	35	35	35	49.03	0	57.952	255420000	295510	91964000	163160000
P62633-2;P62633;B4DP17;P62633-3;P62633-5;E9PDR7			Cellular nucleic acid-binding protein	CNBP	NaN	NaN	NaN	-0.0707998	NaN	0.00532815	8	8	2	54.7	54.7	13.5	18.742	0	48.328	319870000	103130	153970000	165800000
P62701			40S ribosomal protein S4, X isoform	RPS4X	-0.144744	-0.0391029	-0.196558	0.063641	-0.221808	0.0590784	21	21	21	62.7	62.7	62.7	29.597	0	112.01	2320100000	5565000	853520000	1461000000
P62753;A2A3R5			40S ribosomal protein S6	RPS6	-0.136125	NaN	-0.271026	NaN	0.0787465	NaN	13	13	13	38.2	38.2	38.2	28.68	0	53.769	1502900000	699290	471750000	1030500000
P62805			Histone H4	HIST1H4A	-0.408225	-1.02081	-0.433019	-0.942279	-0.381837	-0.908551	16	16	16	68.9	68.9	68.9	11.367	0	94.031	12294000000	80089000	4567800000	7645900000
P62820;E7END7;B7Z8M7;P62820-2;E7ETK2;P62820-3			Ras-related protein Rab-1A	RAB1A	NaN	-0.255477	-0.21098	-0.198692	0.0201999	-0.140666	9	5	5	44.9	22.4	22.4	22.677	0	25.666	41896000	21641000	4632700	15622000
P62829;C9JD32;B9ZVP7			60S ribosomal protein L23	RPL23	-0.147905	NaN	-0.140746	-0.074836	-0.257114	-0.284827	7	7	7	46.4	46.4	46.4	14.865	0	36.194	1083600000	3050400	292160000	788380000
P62851			40S ribosomal protein S25	RPS25	NaN	-0.152644	-0.169534	0.0227584	NaN	-0.167928	6	6	6	31.2	31.2	31.2	13.742	0	17.948	1375800000	1640300	577550000	796600000
P62873;B1AKQ8;B1AKQ9			Guanine nucleotide-binding protein G(I)/G(S)/G(T) subunit beta-1	GNB1	0.0357646	-0.0758089	0.0756011	-0.0524011	0.063641	-0.0399629	17	17	10	59.1	59.1	37.9	37.377	0	278.17	1457800000	362270000	514240000	581330000
P62879;C9JXA5;C9JIS1;E7EP32;C9JZN1			Guanine nucleotide-binding protein G(I)/G(S)/G(T) subunit beta-2	GNB2	0.14496	-0.0720581	0.0632269	-0.0352539	0.0594937	-0.0816291	15	8	8	50.6	29.4	29.4	37.331	0	132.73	533990000	118960000	194480000	220550000
P62899;H7C2W9;C9JU56;B7Z4E3;B7Z4C8;P62899-3;P62899-2;B8ZZK4			60S ribosomal protein L31	RPL31	-0.0647213	-0.0658232	-0.137092	0.0528332	NaN	-0.0619928	6	6	6	48	48	48	14.463	0	18.425	693970000	1129900	240580000	452260000
P62906			60S ribosomal protein L10a	RPL10A	-0.0403782	-0.0816748	-0.0958975	-0.205414	-0.0592093	0.187261	9	9	9	36.4	36.4	36.4	24.831	0	48.217	1558300000	5267100	443610000	1109400000
P62913;Q5VVC9;Q5VVC8			60S ribosomal protein L11	RPL11	-0.100917	NaN	-0.147905	NaN	-0.216384	NaN	7	7	1	33.1	33.1	6.7	20.252	0	36.43	789270000	1025200	267560000	520690000
P62917;E9PKZ0;E9PKU4;G3V1A1;E9PIZ3			60S ribosomal protein L8	RPL8	-0.124755	-0.0397848	-0.14299	0.422233	-0.140205	-0.173531	12	12	12	44.7	44.7	44.7	28.024	0	101.03	1265200000	3619200	522080000	739510000
P62937;B4DM82;Q567Q0;F8WE65;C9J5S7			Peptidyl-prolyl cis-trans isomerase A;Peptidyl-prolyl cis-trans isomerase A, N-terminally processed;Peptidyl-prolyl cis-trans isomerase	PPIA	-0.00424777	0.141825	0.0840642	0.165815	0.0048968	0.129085	13	13	13	74.5	74.5	74.5	18.012	0	256.12	7433600000	664290000	2694100000	4075200000
P62942;Q5W0X3;Q1JUQ5			Peptidyl-prolyl cis-trans isomerase FKBP1A;Peptidyl-prolyl cis-trans isomerase	FKBP1A;FKBP12-Exip2	NaN	0.13947	0.0980152	0.0464211	0.109427	0.471656	6	6	6	54.6	54.6	54.6	11.951	0	36.575	314300000	13365000	110250000	190690000
P62979;F5H6Q2;F5GYU3;F5H2Z3;F5H265;F5H7Y5;B4DV12;F5H388;F5H747;F5GXK7;Q96C32;F5H7K6;F5H041;P62987;P0CG47;P0CG48;F5H4D8			Ubiquitin-40S ribosomal protein S27a;Ubiquitin;40S ribosomal protein S27a;Ubiquitin-60S ribosomal protein L40;Ubiquitin;60S ribosomal protein L40;Polyubiquitin-B;Ubiquitin;Polyubiquitin-C;Ubiquitin	RPS27A;UBC;UBB;UBA52	0.394295	-0.146308	0.098689	-0.0592995	0.370834	-0.0193166	8	8	8	57.7	57.7	57.7	17.965	0	67.169	605400000	12354000	225670000	367380000
P62993-2;P62993			Growth factor receptor-bound protein 2	GRB2	NaN	NaN	0.0454429	NaN	0.258217	0.0942361	6	6	6	34.1	34.1	34.1	20.557	0	16.621	38199000	921950	19102000	18174000
P63000;P63000-2;P60763			Ras-related C3 botulinum toxin substrate 1;Ras-related C3 botulinum toxin substrate 3	RAC1;RAC3	0.250234	0.0712136	0.167743	0.107018	0.142217	-0.00560858	10	10	5	45.8	45.8	28.1	21.45	0	63.181	1002300000	251560000	262310000	488390000
P63010;P63010-2;Q7Z451;F5GYG9			AP-2 complex subunit beta	AP2B1	NaN	0.245739	0.00963388	NaN	-0.0664727	-0.548438	23	23	9	24.4	24.4	10.1	104.55	0	57.171	394000000	3362100	177030000	213610000
P63104;E7EX29;E7ESK7;E5RIR4;E9PD24;E7EVZ2			14-3-3 protein zeta/delta	YWHAZ	0.0339339	0.107018	0.0472592	0.128161	0.042084	0.131458	21	21	17	61.2	61.2	55.1	27.745	0	317.06	5751900000	391030000	2249100000	3111800000
P63218			Guanine nucleotide-binding protein G(I)/G(S)/G(O) subunit gamma-5	GNG5	0.0977456	-0.12688	0.108892	0.0176369	0.0935602	-0.0665784	3	3	3	42.6	42.6	42.6	7.3184	0	15.01	21151000	8511400	4397700	8242300
P63244;D6RHH4;D6RAC2;H0Y8W2;H0YAF8;D6REE5;D6R9Z1;H0YAM7;D6R9L0;D6RFX4;D6RFZ9			Guanine nucleotide-binding protein subunit beta-2-like 1;Guanine nucleotide-binding protein subunit beta-2-like 1, N-terminally processed	GNB2L1	NaN	NaN	-0.134556	0.105544	-0.0800574	0.0947765	17	17	17	67.2	67.2	67.2	35.076	0	159.52	2613200000	5006200	1325300000	1282900000
P67775;P62714			Serine/threonine-protein phosphatase 2A catalytic subunit alpha isoform;Serine/threonine-protein phosphatase 2A catalytic subunit beta isoform	PPP2CA;PPP2CB	NaN	NaN	-0.0740309	NaN	NaN	NaN	10	10	8	50.5	50.5	41.7	35.594	0	92.042	152730000	3681000	74465000	74580000
Q5SRQ6;P67870;Q5SRQ3			Casein kinase II subunit beta	CSNK2B;CSNK2B-LY6G5B-1181	NaN	NaN	0.352758	NaN	NaN	NaN	6	6	6	35.5	35.5	35.5	26.925	0	23.885	147880000	283260	51162000	96433000
P67936;P67936-2			Tropomyosin alpha-4 chain	TPM4	-0.0847927	0.427499	-0.0742891	0	0.171335	NaN	22	15	12	58.9	39.1	34.7	28.521	0	85.402	171620000	8584900	80806000	82228000
P68133;P68032;P63267;P62736;Q5T8M8;A6NL76;E7EQV5;B4DUI8;E9PG30;C9JFL5;F6UVQ4;F6QUT6			Actin, alpha skeletal muscle;Actin, alpha cardiac muscle 1;Actin, gamma-enteric smooth muscle;Actin, aortic smooth muscle	ACTA1;ACTC1;ACTG2;ACTA2	NaN	NaN	0.0866479	NaN	0.0291349	0.10017	22	3	3	41.9	10.6	10.6	42.051	0	38.222	2386000000	29484000	603000000	1753500000
P68104;Q5VTE0;F8W6I0;Q6IQ15			Elongation factor 1-alpha 1;Putative elongation factor 1-alpha-like 3	EEF1A1;EEF1A1P5	-0.00106798	-0.160524	-0.0918481	-0.139426	-0.0527004	-0.145701	26	26	15	58.7	58.7	28.4	50.14	0	323.31	25904000000	372710000	8923500000	16607000000
P68363			Tubulin alpha-1B chain	TUBA1B	0.10675	-0.193107	0.0422241	-0.0880861	0.0794293	-0.119479	31	31	0	73.8	73.8	0	50.151	0	323.31	17439000000	1030100000	6585700000	9823200000
P68371			Tubulin beta-4B chain	TUBB4B	0.0745054	-0.0446426	0.0765591	-0.0421448	0.0295589	-0.066654	31	31	2	77.5	77.5	3.6	49.83	0	323.31	11729000000	469720000	4078000000	7181200000
P68402;P68402-3;P68402-2;E9PLP3			Platelet-activating factor acetylhydrolase IB subunit beta	PAFAH1B2	NaN	NaN	-0.276625	0.0371714	-0.214424	-0.0229913	4	4	4	30.1	30.1	30.1	25.569	0	13.791	104100000	3935700	7941000	92219000
P78371;F5GWF6;P78371-2;F8VQ14			T-complex protein 1 subunit beta	CCT2	-0.156675	2.06364	-0.0790969	-0.150994	-0.13895	-0.17498	31	31	31	59.8	59.8	59.8	57.488	0	185.62	2046100000	50960000	897960000	1097200000
P84090;G3V279			Enhancer of rudimentary homolog	ERH	0.112366	NaN	0.127237	NaN	NaN	NaN	6	6	6	52.9	52.9	52.9	12.259	0	72.106	412010000	285490	202720000	209000000
P84095			Rho-related GTP-binding protein RhoG	RHOG	0.131589	-0.263265	0.127105	-0.208361	0.0684644	NaN	8	7	7	59.2	53.4	53.4	21.308	0	40.693	118330000	21851000	22660000	73816000
P84098			60S ribosomal protein L19	RPL19	NaN	0.0309717	-0.21922	NaN	-0.159315	-0.136204	8	8	8	23.5	23.5	23.5	23.466	0	34.382	547280000	515240	299570000	247190000
P98160			Basement membrane-specific heparan sulfate proteoglycan core protein;Endorepellin;LG3 peptide	HSPG2	NaN	-0.274983	0.229342	-0.12433	0.314755	-0.0203258	49	49	49	16	16	16	468.83	0	128.81	286420000	4762100	79410000	202240000
Q00325-2;Q00325;F8VVM2			Phosphate carrier protein, mitochondrial	SLC25A3	NaN	NaN	NaN	NaN	-0.627226	NaN	14	14	14	28.5	28.5	28.5	39.958	0	40.685	959690000	185050	162380000	797120000
Q00610-2;Q00610			Clathrin heavy chain 1	CLTC	-0.269999	-0.11338	-0.0993244	-0.272663	-0.18945	-0.196971	58	58	58	40.3	40.3	40.3	187.89	0	323.31	2133300000	120510000	875110000	1137700000
Q01469			Fatty acid-binding protein, epidermal	FABP5	NaN	NaN	-0.209895	NaN	NaN	NaN	14	14	14	80.7	80.7	80.7	15.164	0	90.899	925790000	342850	467310000	458130000
Q01518-2;Q01518;F5H6Z3			Adenylyl cyclase-associated protein 1	CAP1	0.0824301	-0.00579687	0.0630888	-0.0912024	0.00129789	-0.088807	25	25	24	40.5	40.5	40.5	51.83	0	148.94	584230000	49947000	211970000	322310000
Q01650			Large neutral amino acids transporter small subunit 1	SLC7A5	0.221197	NaN	0.230695	NaN	0.0801119	NaN	4	4	4	8.5	8.5	8.5	55.01	0	54.247	427490000	412090	161050000	266020000
Q01813;H0Y3P8;Q5VSR7			ATP-dependent 6-phosphofructokinase, platelet type	PFKP	-0.187477	-0.0844714	-0.227641	-0.0500842	0.0749164	-0.0930479	34	34	31	43.1	43.1	38.4	85.595	0	319.39	857630000	10155000	270580000	576890000
Q02241;H7BYN4			Kinesin-like protein KIF23;Kinesin-like protein	KIF23	0.327457	1.4305	0.38416	1.34551	0.338225	NaN	53	53	5	55.3	55.3	8.2	110.06	0	250.87	1861200000	5274900	562160000	1293700000
Q02790			Peptidyl-prolyl cis-trans isomerase FKBP4;Peptidyl-prolyl cis-trans isomerase FKBP4, N-terminally processed	FKBP4	NaN	-0.416943	NaN	NaN	-0.616592	NaN	19	19	19	49.5	49.5	49.5	51.804	0	58.077	300380000	677680	128400000	171300000
Q04721			Neurogenic locus notch homolog protein 2;Notch 2 extracellular truncation;Notch 2 intracellular domain	NOTCH2	NaN	NaN	NaN	NaN	0.172231	-0.324509	3	3	3	1.5	1.5	1.5	265.4	0	7.188	9230300	2269100	4091300	2869900
Q04917;A2IDB2			14-3-3 protein eta	YWHAH	NaN	NaN	-0.083875	NaN	-0.090035	-0.0875341	10	8	8	37.8	35.4	35.4	28.218	0	67.135	224760000	32574000	78324000	113860000
Q06124;Q06124-2;Q06124-3			Tyrosine-protein phosphatase non-receptor type 11	PTPN11	0.107286	0.0762854	0.0278618	0.212009	NaN	NaN	13	13	13	32	32	32	68.436	0	47.552	64733000	1352000	19026000	44354000
Q06203			Amidophosphoribosyltransferase	PPAT	NaN	NaN	-0.18843	NaN	NaN	NaN	9	9	9	24.4	24.4	24.4	57.398	0	35.709	85283000	270540	38259000	46753000
Q06210;Q06210-2			Glutamine--fructose-6-phosphate aminotransferase [isomerizing] 1	GFPT1	NaN	NaN	-0.20405	-0.345106	-0.0913715	NaN	16	16	16	30.5	30.5	30.5	78.806	0	58.247	146720000	4212400	61405000	81107000
Q06830			Peroxiredoxin-1	PRDX1	-0.0337319	0.0301242	-0.135475	0.0196308	-0.103472	0.0621218	22	22	18	76.9	76.9	61.8	22.11	0	149.61	5300000000	19871000	1994400000	3285600000
Q08211			ATP-dependent RNA helicase A	DHX9	NaN	NaN	NaN	NaN	0.824564	0.205017	44	44	44	39.4	39.4	39.4	140.96	0	323.31	1634500000	543220	611410000	1022600000
Q08380;B4DVE1;B4DI70			Galectin-3-binding protein	LGALS3BP	NaN	NaN	0.28948	NaN	NaN	-0.0239737	10	10	10	24.6	24.6	24.6	65.33	0	43.469	197680000	1198800	69924000	126560000
Q09666			Neuroblast differentiation-associated protein AHNAK	AHNAK	NaN	NaN	0.152248	0.547154	-0.0426203	NaN	271	271	271	71.7	71.7	71.7	629.09	0	323.31	11950000000	3000400	2963600000	8983400000
Q13126;F2Z2F3			S-methyl-5-thioadenosine phosphorylase	MTAP	NaN	NaN	-0.0326838	NaN	-0.0741676	NaN	7	7	7	30.7	30.7	30.7	31.236	0	19.419	99505000	30905000	37270000	31330000
Q13177			Serine/threonine-protein kinase PAK 2;PAK-2p27;PAK-2p34	PAK2	NaN	0.102457	0.0731348	0.151209	-0.111633	NaN	19	19	19	50.6	50.6	50.6	58.042	0	103.24	433390000	2089900	168730000	262570000
Q13283;F5H4D6			Ras GTPase-activating protein-binding protein 1	G3BP1	NaN	NaN	-0.162703	NaN	NaN	-0.183949	19	19	18	55.2	55.2	52.6	52.164	0	85.538	1204200000	874610	337560000	865710000
Q13404;G3V2F7;Q13404-7;Q13404-2;Q13404-1;H7BXZ8;Q13404-6;Q5TGE0			Ubiquitin-conjugating enzyme E2 variant 1	UBE2V1	0.0418037	-0.0658685	-0.0634544	0.131853	-0.000245268	0.118493	9	9	4	68	68	29.3	16.495	0	32.457	235350000	2620500	108440000	124290000
Q13418;B7Z418;B7Z1I0			Integrin-linked protein kinase	ILK	0.114634	-0.0285429	0.00762616	-0.163833	-0.0219802	-0.281036	18	18	18	46.9	46.9	46.9	51.419	0	86.75	361790000	170860000	49134000	141800000
Q13425;I3L4T4			Beta-2-syntrophin	SNTB2	NaN	NaN	0.383386	-0.112319	0.282499	-0.0918788	7	7	7	14.8	14.8	14.8	57.949	0	12.863	32663000	879360	15181000	16602000
Q13501;E7EMC7;Q13501-2;E3W990			Sequestosome-1	SQSTM1	NaN	NaN	NaN	NaN	0.328607	NaN	16	16	16	58.6	58.6	58.6	47.687	0	108.6	521210000	288360	209220000	311700000
Q13509;A8K854			Tubulin beta-3 chain	TUBB3	NaN	NaN	NaN	NaN	0.370722	NaN	23	8	6	61.1	33.3	28.7	50.432	0	55.332	312830000	811410	125310000	186710000
Q13641			Trophoblast glycoprotein	TPBG	NaN	NaN	0.114367	NaN	0.393526	NaN	1	1	1	2.4	2.4	2.4	46.031	0.0031847	2.1929	2507200	337470	851740	1318000
Q13642-1;F5GWR5;Q13642-5;Q13642-4;Q5JXI8;B7Z6U8;B7Z5V0;Q13642;Q5JXH8;Q5JXH7;Q5JXI3;Q13642-3;Q5JXI2;Q5JXH9;Q5JXI0			Four and a half LIM domains protein 1	FHL1	-0.236486	NaN	-0.298744	NaN	-0.234737	NaN	19	19	19	66.4	66.4	66.4	31.895	0	87.959	777130000	25236000	293300000	458600000
Q14019;H3BT58			Coactosin-like protein	COTL1	0.359296	0.197488	0.287354	0.17645	0.196733	0.181802	13	13	13	77.5	77.5	77.5	15.945	0	50.798	1285300000	17152000	528170000	739960000
Q14126			Desmoglein-2	DSG2	NaN	NaN	0.424815	NaN	NaN	NaN	10	10	10	13.5	13.5	13.5	122.29	0	39.228	76694000	559290	13243000	62891000
Q14160-2;Q14160;Q14160-3;E7EMI2			Protein scribble homolog	SCRIB	NaN	NaN	0.123534	NaN	-0.224334	NaN	21	21	21	20.7	20.7	20.7	165.24	0	70.975	97291000	441700	37544000	59305000
Q14204			Cytoplasmic dynein 1 heavy chain 1	DYNC1H1	NaN	-0.0518478	-0.261345	-0.164593	-0.239685	-0.236435	158	158	158	37.5	37.5	37.5	532.4	0	323.31	2871900000	23686000	707940000	2140300000
Q14315-2;Q14315			Filamin-C	FLNC	NaN	NaN	-0.200929	NaN	NaN	NaN	61	53	53	27.5	25.2	25.2	287.28	0	206.46	1187800000	1036300	621730000	565010000
Q14344;F8W818;F5H1G8			Guanine nucleotide-binding protein subunit alpha-13	GNA13	0.130272	NaN	0.0753272	0.280956	0.28404	0.418676	4	3	3	10.6	8.5	8.5	44.049	0	13.864	33709000	8030400	9345200	16334000
Q14517			Protocadherin Fat 1;Protocadherin Fat 1, nuclear form	FAT1	NaN	NaN	NaN	0.0765591	0.138945	-0.0940484	3	3	3	0.9	0.9	0.9	506.27	0	8.6578	6906100	4882700	862420	1160900
Q14558;Q14558-2;C9J168;B4DP31			Phosphoribosyl pyrophosphate synthase-associated protein 1	PRPSAP1	NaN	NaN	-0.440283	-0.23011	-0.30818	-0.0201356	5	5	4	19.7	19.7	15.7	39.393	0	15.608	20371000	2136700	11182000	7052500
Q14697;Q14697-2;F5H6X6;E9PKU7			Neutral alpha-glucosidase AB	GANAB	NaN	NaN	0.0762854	NaN	-0.143452	NaN	35	35	35	42.1	42.1	42.1	106.87	0	140.18	1443000000	725720	575310000	867010000
Q14764			Major vault protein	MVP	NaN	NaN	0.36087	NaN	NaN	NaN	8	8	8	11.5	11.5	11.5	99.326	0	15.969	29862000	98249	10228000	19536000
Q14847;Q14847-2;B4DIC4;C9J9W2			LIM and SH3 domain protein 1	LASP1	-0.0280426	0.281906	-0.175664	0.342782	0.160791	-0.0692097	15	15	15	49.4	49.4	49.4	29.717	0	42.492	416000000	5667200	170530000	239800000
Q14974;B7ZAV6;F5H4R7			Importin subunit beta-1	KPNB1	0.137504	0.300182	0.12075	0.265797	0.108625	0.230203	30	30	30	38.1	38.1	38.1	97.169	0	151.48	2594500000	24402000	1076400000	1493700000
Q15003;E9PHA2;C9J470;B4E189			Condensin complex subunit 2	NCAPH	0.291368	0.35061	NaN	NaN	NaN	NaN	13	13	13	27.5	27.5	27.5	82.562	0	64.288	112770000	815510	56753000	55201000
Q15019;Q15019-2;B5MCX3;C9J2Q4;C9J938;C9JB25			Septin-2	SEPTN2	0.464041	0.76137	0.331132	0.723515	0.311271	0.717649	14	14	14	52.9	52.9	52.9	41.487	0	69.105	367100000	16467000	139040000	211590000
Q15043-2;Q15043-3;Q15043;E5RFZ8;E5RGA7;E5RIP4;E5RJG5			Zinc transporter ZIP14	SLC39A14	NaN	NaN	NaN	NaN	-0.142879	NaN	3	3	3	9.4	9.4	9.4	52.838	0	39.124	88123000	350750	43880000	43892000
Q15058			Kinesin-like protein KIF14	KIF14	0.447315	1.31423	0.280244	NaN	NaN	NaN	59	59	59	41.9	41.9	41.9	186.49	0	168.55	640130000	1392600	169180000	469560000
Q15102			Platelet-activating factor acetylhydrolase IB subunit gamma	PAFAH1B3	NaN	NaN	-0.190767	NaN	-0.257235	NaN	4	4	4	23.8	23.8	23.8	25.734	0	22.262	52316000	540450	14335000	37440000
Q15365			Poly(rC)-binding protein 1	PCBP1	-0.0370143	-0.135697	-0.070618	-0.0380211	-0.0357271	-0.123575	13	13	10	58.4	58.4	47.5	37.497	0	125.38	1913000000	39380000	811750000	1061800000
Q15366;Q15366-2;F8VWQ4			Poly(rC)-binding protein 2	PCBP2	-0.0825147	-0.346977	-0.0869823	-0.150369	-0.167815	-0.140158	10	7	0	44.7	34	0	38.58	0	52.092	790470000	14528000	371250000	404690000
Q15404;Q15404-2;F2Z2H2			Ras suppressor protein 1	RSU1	NaN	NaN	-0.298211	NaN	0.47892	NaN	8	8	8	24.5	24.5	24.5	31.54	0	16.278	50422000	2082700	13250000	35089000
Q15758			Neutral amino acid transporter B(0)	SLC1A5	NaN	NaN	-0.0687859	NaN	NaN	0.0472592	7	7	7	22	22	22	56.598	0	58.795	239970000	665900	72220000	167090000
Q15819;G3V113;H0YBP9			Ubiquitin-conjugating enzyme E2 variant 2	UBE2V2	-0.0345297	NaN	-0.0794933	-0.135729	-0.0828509	NaN	7	2	2	57.2	17.9	17.9	16.363	0	19.885	28648000	2355600	10113000	16180000
Q16222-2;Q16222-3;Q16222;B1AR80			UDP-N-acetylhexosamine pyrophosphorylase;UDP-N-acetylgalactosamine pyrophosphorylase;UDP-N-acetylglucosamine pyrophosphorylase	UAP1	NaN	NaN	-0.110932	NaN	-0.0390732	NaN	27	27	25	53.9	53.9	49.7	57.028	0	94.623	1165000000	1970700	488900000	674100000
Q16543			Hsp90 co-chaperone Cdc37;Hsp90 co-chaperone Cdc37, N-terminally processed	CDC37	NaN	NaN	-0.165386	-0.0683624	-0.126769	0.0805212	10	10	10	34.1	34.1	34.1	44.468	0	22.753	210660000	521250	92204000	117940000
Q16658			Fascin	FSCN1	NaN	NaN	-0.455851	-0.032979	-0.457356	0.161952	19	19	19	41.4	41.4	41.4	54.529	0	137.18	732970000	9146400	390380000	333440000
Q16851-2;C9JNZ1;E7EUC7;Q16851;C9JVG3;C9JWG0;C9JQU9;C9JUW1			UTP--glucose-1-phosphate uridylyltransferase	UGP2	NaN	NaN	-0.0430215	NaN	NaN	NaN	8	8	8	22.3	22.3	22.3	55.676	0	21.26	56685000	430930	20648000	35606000
Q3ZCM7;F5H0I4;C9JAA5;Q5SQY0;I3L2F9;A6NNZ2			Tubulin beta-8 chain;Tubulin beta-8 chain-like protein LOC260334	TUBB8	NaN	NaN	0.051024	-0.161766	-0.0331266	NaN	12	2	2	25.2	7.4	7.4	49.775	0	92.42	837960000	21722000	263440000	552790000
Q53EZ4;H7BY24;Q53EZ4-2			Centrosomal protein of 55 kDa	CEP55	NaN	NaN	NaN	NaN	0.121546	NaN	20	20	20	43.1	43.1	43.1	54.178	0	54.584	193690000	1432400	54308000	137950000
Q562R1			Beta-actin-like protein 2	ACTBL2	NaN	NaN	NaN	NaN	NaN	-0.029971	9	1	1	18.4	4.8	4.8	42.003	0.0071685	1.8835	682110000	313190000	162050000	206870000
Q5JUQ1;Q5JUQ2;Q5JUQ0			Protein FAM78A	FAM78A	NaN	-0.777962	0.0209111	0.44297	NaN	-0.00155892	1	1	1	4.4	4.4	4.4	28.32	0.0074036	1.8631	3831800	2084900	703230	1043700
Q5T123;Q9H299			SH3 domain-binding glutamic acid-rich-like protein 3	SH3BGRL3	0.148348	0.174279	0.238053	0.204141	0.477056	0.288536	2	2	2	33	33	33	9.3804	0	13.771	98315000	4716300	51195000	42404000
Q5T370;Q8N5I2;F2Z3I4;Q5T371			Arrestin domain-containing protein 1	ARRDC1	NaN	NaN	NaN	0.0911243	0.343806	NaN	4	4	4	16.6	16.6	16.6	29.254	0	9.705	34785000	724830	7103500	26956000
Q5TEC6			Histone H3	HIST2H3PS2	NaN	NaN	-0.477442	NaN	-0.420974	NaN	5	1	1	25.7	8.1	8.1	15.43	0.0090475	1.7489	314560000	2470800	18789000	293300000
Q5VYS8-6;Q5VYS8;Q5VYS8-4			Terminal uridylyltransferase 7	ZCCHC6	NaN	NaN	NaN	NaN	0.601697	NaN	3	3	3	1.9	1.9	1.9	166.97	0	5.6491	21962000	3948100	5542300	12472000
Q5VZR0;Q9H4G4			Golgi-associated plant pathogenesis-related protein 1	GLIPR2	NaN	NaN	0.266876	NaN	0.529571	NaN	2	2	2	20.3	20.3	20.3	14.213	0	49.081	44792000	41466000	1421900	1904200
Q71DI3			Histone H3.2	HIST2H3A	-0.286902	-0.669671	-0.410447	-0.751392	-0.382269	-0.744826	10	10	1	56.6	56.6	23.5	15.388	0	70.348	7111900000	70363000	2713300000	4328200000
Q7L1Q6;Q7L1Q6-4;Q7L1Q6-3;Q7L1Q6-2;C9IZ80			Basic leucine zipper and W2 domain-containing protein 1	BZW1	NaN	NaN	NaN	0.211137	-0.13814	NaN	13	13	12	28.2	28.2	26.5	48.043	0	26.027	328630000	655860	123880000	204100000
Q7L576;E7EQ04;Q7L576-2			Cytoplasmic FMR1-interacting protein 1	CYFIP1	NaN	0.105678	0.0418037	-0.130255	-0.0488748	0.0731348	17	17	9	16.8	16.8	9.3	145.18	0	43.909	142650000	9498300	58693000	74460000
Q7LBR1			Charged multivesicular body protein 1b	CHMP1B	0.671746	-0.0793865	0.748976	-0.0500095	0.687688	-0.0599009	5	5	5	19.1	19.1	19.1	22.109	0	13.923	78746000	2704400	23499000	52543000
Q7Z2W4;C9J6P4;Q7Z2W4-2;Q7Z2W4-3;F5H1W0			Zinc finger CCCH-type antiviral protein 1	ZC3HAV1	NaN	NaN	0.0226164	NaN	0.113567	NaN	13	13	13	23.3	23.3	23.3	101.43	0	50.262	56427000	1317900	24615000	30495000
Q7Z5G4			Golgin subfamily A member 7	GOLGA7	NaN	NaN	-0.0663971	0.124725	0.102053	0.336283	1	1	1	8	8	8	15.824	0	7.1197	6837000	1145900	2450100	3241000
Q86VI3;F2Z2E2			Ras GTPase-activating-like protein IQGAP3	IQGAP3	NaN	NaN	0.474047	NaN	NaN	NaN	14	12	12	9.7	8.6	8.6	184.7	0	21.079	29109000	113850	4940200	24055000
Q86VN1-2;Q86VN1			Vacuolar protein-sorting-associated protein 36	VPS36	NaN	NaN	0.69813	NaN	NaN	NaN	4	4	4	12.8	12.8	12.8	36.957	0	7.4489	6593200	400140	1793500	4399500
Q86VP6;Q86VP6-2			Cullin-associated NEDD8-dissociated protein 1	CAND1	NaN	0.169284	-0.383454	-0.307823	-0.299685	-0.137632	26	26	26	23.5	23.5	23.5	136.37	0	111.05	458610000	35087000	200630000	222880000
Q86YQ8;E7ENV7			Copine-8	CPNE8	NaN	NaN	0.53456	0.235237	0.557288	0.209765	21	21	20	40.4	40.4	40.4	63.107	0	81.463	212820000	1184300	54951000	156690000
Q8N4T4-2;Q8N4T4;Q8N4T4-4			Rho guanine nucleotide exchange factor 39	ARHGEF39	NaN	NaN	0.637471	NaN	NaN	NaN	7	7	7	34.1	34.1	34.1	33.979	0	11.394	9295400	47658	2314900	6932800
Q8NHG7			Small VCP/p97-interacting protein	SVIP	NaN	NaN	0.510354	0.194717	0.339137	0.301002	3	3	3	33.8	33.8	33.8	8.4426	0	13.703	25335000	3306100	7922100	14107000
Q8TD08-2;Q8TD08-3;Q8TD08			Mitogen-activated protein kinase 15	MAPK15	NaN	NaN	-0.533702	-0.9603	0.525067	NaN	1	1	1	3.1	3.1	3.1	28.696	0.0039609	2.1355	66437000	13913000	20434000	32090000
Q8WUM4;E9PFU1			Programmed cell death 6-interacting protein	PDCD6IP	0.529471	0.0102069	0.51167	-0.0421597	0.520749	-0.0583828	51	51	51	53.6	53.6	53.6	96.022	0	307.18	2586000000	76633000	946420000	1562900000
Q8WVM8;B7Z738;B7Z594;B7Z4U7;B7Z5N7			Sec1 family domain-containing protein 1	SCFD1	NaN	NaN	-0.00536231	NaN	0.108759	NaN	11	11	11	26	26	26	72.379	0	59.056	121350000	2594800	42464000	76291000
Q8WWI5-3;Q8WWI5-2;Q8WWI5			Choline transporter-like protein 1	SLC44A1	NaN	NaN	0.419431	0.49293	0.455123	0.258459	1	1	1	2.1	2.1	2.1	73.011	0	3.1719	14137000	5174600	2866100	6096600
Q92598-2;Q92598;Q92598-3;B4DYH1;B4DY72;E7EUG1			Heat shock protein 105 kDa	HSPH1	0.0443242	-0.0916789	-0.0716638	-0.182917	-0.0981349	NaN	44	44	39	55.4	55.4	51.4	92.115	0	258.38	1847300000	3168000	719030000	1125100000
Q92747;B4DLQ7;E9PF58			Actin-related protein 2/3 complex subunit 1A	ARPC1A	0.635058	NaN	-0.320414	NaN	-0.301088	NaN	10	9	9	35.9	29.7	29.7	41.569	0	21.388	135470000	4817600	57362000	73294000
Q92945;Q92945-2;E7EP96			Far upstream element-binding protein 2	KHSRP	NaN	NaN	NaN	NaN	-0.280405	NaN	29	26	26	49.4	45.9	45.9	73.114	0	103.64	653020000	217780	259490000	393310000
Q92973-2;Q92973;Q92973-3			Transportin-1	TNPO1	NaN	NaN	0.358959	NaN	-0.133733	NaN	20	20	20	28	28	28	101.31	0	67.118	432530000	327390	203770000	228430000
Q969P0-3;Q969P0;C9J8Z4			Immunoglobulin superfamily member 8	IGSF8	NaN	NaN	NaN	NaN	NaN	0.0110662	10	10	10	25.9	25.9	25.9	55.807	0	24.573	31385000	1087600	8234800	22062000
Q969Q0;P83881;H7BZ11;H0Y5B4			60S ribosomal protein L36a-like;60S ribosomal protein L36a	RPL36AL;RPL36A;RPL36A-HNRNPH2	NaN	NaN	NaN	-1.4353	NaN	-1.5057	4	4	4	36.8	36.8	36.8	12.469	0	4.8106	403720000	2819100	182890000	218020000
Q96AG4			Leucine-rich repeat-containing protein 59	LRRC59	NaN	-0.16125	-0.151234	-0.264305	-0.355239	-0.0521618	14	14	14	52.1	52.1	52.1	34.93	0	61.226	950060000	319490	184720000	765020000
Q96EK6;G3V4W4;G3V5E4			Glucosamine 6-phosphate N-acetyltransferase	GNPNAT1	NaN	NaN	-0.173059	NaN	-0.382626	NaN	5	5	5	47.8	47.8	47.8	20.749	0	29.512	61383000	5474100	18794000	37115000
Q96FN4;Q719H8			Copine-2	CPNE2	NaN	NaN	0.887525	NaN	0.668936	NaN	13	12	12	28.8	28.8	28.8	61.189	0	27.256	55731000	1177300	11876000	42678000
Q96PY5;Q96PY5-3;C9IZY8;Q6ZN96;F8W1F5;Q8IVF7-2;Q8IVF7-3;Q8IVF7			Formin-like protein 2;Formin-like protein 3	FMNL2;FMNL3	NaN	NaN	NaN	NaN	0.197991	NaN	4	4	4	3.9	3.9	3.9	123.32	0	6.9573	11209000	269400	1625200	9314200
Q96QK1;F5GYF5			Vacuolar protein sorting-associated protein 35	VPS35	NaN	0.158725	-0.0133342	0.095587	0.00848693	0.0867838	19	19	19	28.6	28.6	28.6	91.706	0	98.6	492620000	16723000	201770000	274130000
Q99436;Q5TBG5;B4E0P1			Proteasome subunit beta type-7;Proteasome subunit beta type	PSMB7	NaN	NaN	-0.0721187	-0.666279	-0.809246	-0.281088	7	7	7	24.5	24.5	24.5	29.965	0	16.518	111540000	1101600	51767000	58675000
Q99460;Q99460-2			26S proteasome non-ATPase regulatory subunit 1	PSMD1	-0.155309	NaN	-0.169063	-0.401997	-0.19861	NaN	20	20	20	30.1	30.1	30.1	105.84	0	73.492	218690000	1948800	101000000	115740000
Q99497			Protein deglycase DJ-1	PARK7	NaN	0.171847	-0.0440624	0.0865121	0.103934	0.117429	15	15	15	60.3	60.3	60.3	19.891	0	102.69	761860000	5450200	349890000	406520000
Q99536;B3KUF8;B0AZP7			Synaptic vesicle membrane protein VAT-1 homolog	VAT1	-0.221085	-0.119213	-0.148193	-0.0534937	-0.0938637	-0.15967	9	9	9	32.6	32.6	32.6	41.92	0	34.342	303710000	19507000	108610000	175600000
Q99816;F5H442;Q99816-2			Tumor susceptibility gene 101 protein	TSG101	0.735695	0.0197731	0.622181	-0.221842	0.608525	-0.140571	14	14	14	36.4	36.4	36.4	43.944	0	44.923	294180000	12528000	91512000	190140000
Q99829;F2Z2V0;A6PVH9;E7ENH5;Q5JX45			Copine-1	CPNE1	1.02991	NaN	-0.0603221	0.381062	-0.195699	0.473423	9	9	9	15.8	15.8	15.8	59.058	0	18.856	142770000	3950900	68058000	70766000
Q99832-3;Q99832;B8ZZC9;F5GZK5;Q99832-4;B7Z1C9;Q99832-2			T-complex protein 1 subunit eta	CCT7	0.139339	-0.182409	-0.162041	-0.120075	-0.147873	-0.120828	21	21	21	45.9	45.9	45.9	54.804	0	79.803	1175100000	15752000	477220000	682130000
Q99879;B4DR52;Q99880;Q99877;Q93079;Q5QNW6;P62807;P58876;P57053;O60814;Q5QNW6-2			Histone H2B type 1-M;Histone H2B;Histone H2B type 1-L;Histone H2B type 1-N;Histone H2B type 1-H;Histone H2B type 2-F;Histone H2B type 1-C/E/F/G/I;Histone H2B type 1-D;Histone H2B type F-S;Histone H2B type 1-K	HIST1H2BM;HIST1H2BL;HIST1H2BN;HIST1H2BH;HIST2H2BF;HIST1H2BC;HIST1H2BD;H2BFS;HIST1H2BK	-0.434383	-0.786796	-0.465699	-0.762877	-0.431034	-0.732141	10	10	4	63.5	63.5	18.3	13.989	0	67.44	11913000000	121660000	4419000000	7372700000
Q99961;E7EVZ4			Endophilin-A2	SH3GL1	NaN	NaN	NaN	NaN	NaN	0.238298	8	8	8	23.6	23.6	23.6	41.489	0	17.678	42230000	330390	14371000	27528000
Q9BPX5			Actin-related protein 2/3 complex subunit 5-like protein	ARPC5L	0.15017	NaN	0.106482	0.311852	NaN	NaN	3	3	3	41.2	41.2	41.2	16.941	0	9.265	46948000	558660	18360000	28030000
Q9BR76;F5H390;H0Y3L6;E7EW44			Coronin-1B;Coronin	CORO1B	NaN	NaN	0.244035	0.195852	0.126048	0.156008	16	16	16	31.3	31.3	31.3	54.234	0	49.643	531970000	9380500	215400000	307190000
Q9BRF8;Q9BRF8-2			Serine/threonine-protein phosphatase CPPED1	CPPED1	NaN	NaN	NaN	NaN	0.733875	NaN	4	4	4	17.8	17.8	17.8	35.548	0	8.4266	22439000	562710	9466900	12409000
Q9BS26			Endoplasmic reticulum resident protein 44	ERP44	NaN	-0.0714213	-0.233159	0.097476	-0.0834775	-0.0266165	5	5	5	16	16	16	46.971	0	17.276	69722000	862470	29042000	39818000
Q9BUL8;C9J5C3;H7C5M9;C9JSA3;C9JND6;C9J363;C9J6F3			Programmed cell death protein 10	PDCD10	NaN	NaN	-0.0142082	NaN	NaN	NaN	6	6	6	31.6	31.6	31.6	24.701	0	17.744	60017000	723050	18182000	41113000
Q9BW19			Kinesin-like protein KIFC1	KIFC1	-0.00379928	0.0173518	-0.224132	-0.188266	-0.12031	-0.0457143	9	9	9	18.7	18.7	18.7	73.747	0	29.45	82360000	7468300	28032000	46859000
Q9BZQ8			Protein Niban	FAM129A	NaN	NaN	NaN	NaN	0.0874628	NaN	9	9	9	11.7	11.7	11.7	103.13	0	16.524	24044000	515690	8654500	14874000
Q9C0B5-2;Q9C0B5			Palmitoyltransferase ZDHHC5	ZDHHC5	0.152897	NaN	NaN	0.0892269	0.070252	0.075738	9	9	9	21.9	21.9	21.9	71.951	0	17.87	48016000	1304300	17020000	29691000
Q9C0G6			Dynein heavy chain 6, axonemal	DNAH6	NaN	NaN	0.0213375	NaN	NaN	NaN	1	1	1	0.3	0.3	0.3	475.98	0.0034428	2.1633	6266900	2828500	1627900	1810500
Q9C0H2-3;Q9C0H2-2;Q9C0H2;Q9C0H2-4;H7C3T6			Protein tweety homolog 3;Protein tweety homolog	TTYH3	NaN	NaN	0.553754	0.101247	0.549916	0.169155	3	3	3	8.8	8.8	8.8	38.486	0	10.047	8767000	1020800	2066000	5680200
Q9H0H5;F8VRD2			Rac GTPase-activating protein 1	RACGAP1	0.443607	1.27143	0.401958	NaN	0.357158	NaN	30	30	30	41.3	41.3	41.3	71.026	0	155.81	1971000000	4388600	654710000	1311900000
Q9H0U4;E9PLD0;E7EWA5;Q92928			Ras-related protein Rab-1B;Putative Ras-related protein Rab-1C	RAB1B;RAB1C	-0.0239737	-0.175827	-0.0833094	-0.15465	0.0746424	-0.243933	10	10	5	72.6	72.6	41.3	22.171	0	39.737	866330000	104640000	224090000	537600000
Q9H1J7;F5H7Q6;F5H364			Protein Wnt-5b;Protein Wnt	WNT5B	NaN	NaN	NaN	NaN	NaN	-0.0920633	5	5	5	12.3	12.3	12.3	40.323	0	7.106	6511200	47537	2781000	3682700
Q9H223			EH domain-containing protein 4	EHD4	NaN	NaN	0.222186	NaN	NaN	NaN	10	7	7	22	16.6	16.6	61.174	0	38.171	44668000	1449300	13944000	29274000
Q9H2G2-2;Q9H2G2			STE20-like serine/threonine-protein kinase	SLK	NaN	NaN	-0.0952347	NaN	-0.202107	-0.11076	14	14	13	13.9	13.9	13.1	138.99	0	33.16	116550000	1535700	26040000	88974000
Q9H2K8;G3V1Q8			Serine/threonine-protein kinase TAO3	TAOK3	NaN	NaN	-0.043081	NaN	NaN	NaN	4	4	4	5.7	5.7	5.7	105.4	0	8.5974	16509000	4099400	3103000	9306300
Q9H444			Charged multivesicular body protein 4b	CHMP4B	0.63171	0.0507454	0.640343	0.118626	0.628167	0.0874628	11	11	11	32.1	32.1	32.1	24.95	0	73.249	227500000	9572500	69115000	148810000
Q9H4M9;F5H5B6;B4DZH9;C9JC03;C9J2Z4			EH domain-containing protein 1	EHD1	0.373286	0.284396	0.256165	0.112233	0.251931	0.00100953	31	31	18	69.1	69.1	45.7	60.626	0	164.61	836430000	149920000	271510000	415000000
Q9HAV7;B4DWV5			GrpE protein homolog 1, mitochondrial;GrpE protein homolog	GRPEL1	NaN	NaN	0.0278618	NaN	NaN	NaN	7	7	7	48.8	48.8	48.8	24.279	0	20.468	143760000	356160	91878000	51524000
Q9HB71;Q5R370;B3KSF1			Calcyclin-binding protein	CACYBP	NaN	-0.284353	-0.110059	0.0170667	-0.22361	0.0461418	14	14	14	76.3	76.3	76.3	26.21	0	82.832	387110000	361620	164770000	221980000
Q9HD42;F8VUA2;F8VVT7;F5H875			Charged multivesicular body protein 1a	CHMP1A	NaN	-0.101629	0.728835	-0.000230819	0.676809	-0.279669	10	10	10	32.1	32.1	32.1	21.703	0	19.642	186390000	3037100	52349000	131000000
Q9NP72;Q5W0J0;F5H4U3;B7Z333;Q9NP72-2			Ras-related protein Rab-18	RAB18	-0.248365	NaN	NaN	NaN	-0.330901	-0.079478	5	5	5	30.1	30.1	30.1	22.977	0	17.753	61206000	2110400	15151000	43944000
Q9NP79;H7BZH5;Q5TGM0;E7ETQ7			Vacuolar protein sorting-associated protein VTA1 homolog	VTA1	NaN	0.170181	0.591871	-0.0644347	0.3639	NaN	8	8	8	32.9	32.9	32.9	33.879	0	38.594	95746000	7286800	25778000	62681000
Q9NPQ8-4;Q9NPQ8;Q9NPQ8-2;Q9NPQ8-3;H0YEN0			Synembryn-A	RIC8A	NaN	NaN	0	NaN	-0.00871128	NaN	7	7	7	17.5	17.5	17.5	59.612	0	19.522	96438000	750060	36465000	59222000
Q9NR45			Sialic acid synthase	NANS	NaN	NaN	-1.07069	NaN	NaN	NaN	10	10	10	33.7	33.7	33.7	40.307	0	31.86	238470000	37120000	56750000	144600000
Q9NRR8			CDC42 small effector protein 1	CDC42SE1	-0.0305308	0.415867	0.426748	0.152768	0.225275	0.11836	1	1	1	15.2	15.2	15.2	8.9252	0	4.6046	19512000	3958400	6111700	9442000
Q9NRY6;I3L161;I3NI29;I3L3X5			Phospholipid scramblase 3	PLSCR3;TMEM256-PLSCR3	0.679063	NaN	0.638862	-0.336409	0.566084	-0.148849	6	6	6	24.4	24.4	24.4	31.648	0	33.235	46156000	2762700	12616000	30777000
Q9NSD9;F5H6Y1			Phenylalanine--tRNA ligase beta subunit	FARSB	0.0183493	NaN	0.00532815	-0.502566	0.188401	NaN	17	17	17	32.1	32.1	32.1	66.115	0	50.559	258870000	3139700	121530000	134200000
Q9NTK5;Q9NTK5-2;Q9NTK5-3			Obg-like ATPase 1	OLA1	-0.102589	NaN	-0.0665935	-0.0961442	0.00129789	0.104873	13	13	13	36.1	36.1	36.1	44.743	0	37.717	425970000	7393500	176180000	242400000
Q9NU22;Q5T795			Midasin	MDN1	NaN	NaN	NaN	-0.0908029	NaN	NaN	12	12	12	2.8	2.8	2.8	632.81	0	24.061	43944000	2603800	8784400	32556000
Q9NUQ9;Q9NW21;F8W7X2			Protein FAM49B	FAM49B	NaN	NaN	0.0882773	-0.115347	NaN	-0.0669714	9	9	9	39.5	39.5	39.5	36.748	0	31.565	76734000	2519800	18367000	55847000
Q9NZZ3-2;Q9NZZ3			Charged multivesicular body protein 5	CHMP5	NaN	-0.0439285	0.910733	NaN	0.883699	-0.0469657	5	5	5	31.6	31.6	31.6	19.52	0	35.608	128190000	2021800	31753000	94412000
Q9P265			Disco-interacting protein 2 homolog B	DIP2B	NaN	0.161823	0.289126	0.445409	0.179511	-0.147745	12	12	12	9.3	9.3	9.3	171.49	0	18.834	28779000	2472900	13059000	13248000
Q9UBI6			Guanine nucleotide-binding protein G(I)/G(S)/G(O) subunit gamma-12	GNG12	NaN	-0.0212771	0.0928839	-0.00610107	0.102591	NaN	7	7	7	80.6	80.6	80.6	8.0061	0	36.877	134690000	694700	29057000	104940000
Q9UBQ7;Q5T946			Glyoxylate reductase/hydroxypyruvate reductase	GRHPR	NaN	NaN	-0.611932	-0.465102	0.165815	NaN	6	6	6	29.6	29.6	29.6	35.668	0	32.27	113020000	9336400	40381000	63303000
Q9UBV8			Peflin	PEF1	NaN	NaN	0.146916	NaN	NaN	NaN	2	2	2	7.4	7.4	7.4	30.381	0	3.427	9269500	252240	3582500	5434700
Q9UHD8-7;Q9UHD8-2;Q9UHD8-5;Q9UHD8;Q9UHD8-3;Q9UHD8-4;Q9UHD8-9;Q9UHD8-8			Septin-9	SEPTN9	NaN	NaN	0.185105	0.427284	0.103531	0.5655	16	16	16	41.4	41.4	41.4	63.502	0	62.84	214170000	14815000	75402000	123960000
Q9UKS6;E9PIY1			Protein kinase C and casein kinase substrate in neurons protein 3	PACSIN3	NaN	NaN	NaN	NaN	0.100843	NaN	4	4	4	12	12	12	48.486	0	10.096	10054000	104430	5727400	4222600
Q9UL25			Ras-related protein Rab-21	RAB21	NaN	NaN	-0.118288	-0.316762	NaN	NaN	6	6	6	33.3	33.3	33.3	24.347	0	21.816	79226000	9415200	23345000	46465000
Q9ULI3;H7C4M4			Protein HEG homolog 1	HEG1	NaN	NaN	-0.0592244	-0.015345	0.15549	0.194844	8	8	8	6.8	6.8	6.8	147.46	0	23.043	111920000	98500000	5987000	7430800
Q9UN37;I3L4J1			Vacuolar protein sorting-associated protein 4A	VPS4A	0.775851	0.389016	0.468531	-0.124802	0.534261	-0.0724979	10	10	9	29.3	29.3	26.5	48.897	0	25.012	264590000	14297000	112690000	137610000
Q9UNZ2;Q9UNZ2-5;F2Z2K0;Q9UNZ2-6;Q9UNZ2-4			NSFL1 cofactor p47	NSFL1C	NaN	NaN	NaN	NaN	-0.125258	NaN	11	11	11	35.7	35.7	35.7	40.572	0	61.463	251730000	223420	119160000	132340000
Q9UQ80;F8VTY8;H0Y3X3;F8VR77;F8VRZ3			Proliferation-associated protein 2G4	PA2G4	NaN	-0.147442	-0.216401	-0.243438	-0.147106	-0.203867	27	27	27	66.2	66.2	66.2	43.786	0	145.37	1518200000	2762800	541410000	974030000
Q9Y230;B3KQ59			RuvB-like 2	RUVBL2	NaN	-0.327312	-0.182622	-0.27521	-0.276031	-0.329377	25	25	25	57.2	57.2	57.2	51.156	0	107.81	702830000	3102100	303890000	395830000
Q9Y265;Q9Y265-2;E7ETR0			RuvB-like 1	RUVBL1	NaN	NaN	-0.321405	-0.239975	-0.211932	-0.766627	18	18	18	51.5	51.5	51.5	50.227	0	96.409	485230000	5759500	209640000	269830000
Q9Y281;G3V5P4			Cofilin-2	CFL2	NaN	0.0532504	0.226632	0	0.15769	0.0655723	12	7	7	70.5	44.6	44.6	18.736	0	32.921	137170000	3319200	80100000	53754000
Q9Y2A7;Q9Y2A7-2			Nck-associated protein 1	NCKAP1	NaN	NaN	NaN	NaN	0.136191	NaN	15	15	15	18	18	18	128.79	0	47.53	110790000	572520	30110000	80106000
Q9Y2X7;Q9Y2X7-3			ARF GTPase-activating protein GIT1	GIT1	NaN	NaN	NaN	NaN	-1.21213	NaN	3	3	2	3.7	3.7	2.5	84.34	0	4.414	12342000	237340	5889900	6214600
Q9Y371;Q9Y371-2			Endophilin-B1	SH3GLB1	NaN	NaN	0.876645	NaN	0.825297	NaN	4	3	3	12.6	10.4	10.4	40.796	0	6.6955	14118000	4210600	3429900	6477400
Q9Y3A5			Ribosome maturation protein SBDS	SBDS	-0.159444	-0.222818	-0.0904035	-0.313352	NaN	NaN	10	10	10	41.2	41.2	41.2	28.763	0	21.789	119340000	711020	39533000	79099000
Q9Y490;Q5TCU6			Talin-1	TLN1	-0.143771	0.342327	-0.07268	0.205768	-0.106063	0.13829	106	106	106	51.5	51.5	51.5	269.76	0	323.31	3062800000	1671700000	444750000	946400000
Q9Y570;Q9Y570-2;Q9Y570-3			Protein phosphatase methylesterase 1	PPME1	NaN	NaN	0.211137	NaN	NaN	NaN	12	12	12	33.7	33.7	33.7	42.315	0	55.816	442560000	137810	126990000	315430000
Q9Y696;F5H1F8			Chloride intracellular channel protein 4	CLIC4	0.00762616	0.197865	0.1038	-0.0405711	0.0312541	0.0611541	14	14	14	65.6	65.6	65.6	28.772	0	67.82	480980000	10836000	229720000	240430000
Q9Y6M5			Zinc transporter 1	SLC30A1	NaN	NaN	-0.25915	NaN	-0.130381	0.0606008	1	1	1	2.2	2.2	2.2	55.299	0	5.447	18298000	7163600	4880600	6254200
Q9Y6R7			IgGFc-binding protein	FCGBP	NaN	0.103531	NaN	NaN	NaN	NaN	2	2	2	0.3	0.3	0.3	572.01	0.0042105	2.1156	54613000	50569000	1517500	2526600
Q9Y6W3			Calpain-7	CAPN7	NaN	NaN	0.824646	-0.320216	NaN	NaN	7	7	7	10.5	10.5	10.5	92.651	0	12.379	19204000	136090	2638800	16429000
Q9Y6W5			Wiskott-Aldrich syndrome protein family member 2	WASF2	NaN	NaN	-0.0426946	0.212009	NaN	NaN	5	5	5	17.1	17.1	17.1	54.283	0	16.489	42007000	1389900	17840000	22778000
